# Supplementary material for: 3-(1,3-Dioxolan-2-yl)-2-hydrazino-7-methyl­quinoline
Source: Acta Crystallogr Sect E Struct Rep Online. 2009 Jan 28;65(Pt 2):o407–8. doi: 10.1107/S1600536809003031 (PMC2968224; doi:10.1107/S1600536809003031)
Supplement: Supplementary file 1 [file e-65-0o407-sup1.cif]

##############################################################################
###                                                                        ###
###        Electronic paper (Acta Crystallographica Section E)             ###
###                                                                        ###
##############################################################################
#                                                                            #
# This CIF contains the data in a paper accepted for publication in Acta     #
# Crystallographica Section E. It conforms to the requirements of Notes      #
# for Authors for Section E, and has been peer reviewed under the auspices   #
# of the IUCr Commission on Journals.                                        #
#                                                                            #
# Full details of the Crystallographic Information File format               #
# are given in the paper "The Crystallographic Information File (CIF):       #
# a New Standard Archive File for Crystallography" by S. R. Hall, F. H.      #
# Allen and I. D. Brown [Acta Cryst. (1991), A47, 655-685].                  #
#                                                                            #
# The current version of the core CIF dictionary is obtainable from          #
# ftp://ftp.iucr.org/pub/cif_core.dic. The current version number is 2.4.    #
#                                                                            #
# Software is freely available for graphical display of the structure(s) in  #
# this CIF.  For information consult the CIF home page http://www.iucr.org/  #
# cif/home.html                                                              #
#                                                                            #
# This file may be used for bona fide research purposes within the           #
# scientific community so long as proper attribution is given to the journal # 
# article from which it was obtained.                                        #
#                                                                            #
##############################################################################
                                             
data_global
_audit_creation_method     'SHELXL-97'
_journal_date_recd_electronic     2008-12-18
_journal_date_accepted     2009-01-24
_journal_name_full     'Acta Crystallographica, Section E'
_journal_year     2009
_journal_volume     65
_journal_issue      2
_journal_page_first     o407
_journal_page_last     o408
_journal_paper_category     QO
_journal_coeditor_code     LH2748
_publ_contact_author_name
;
'Dr F. Nawaz Khan'
;
_publ_contact_author_address
;
Chemistry Division
School of Science and Humanities
VIT University,
Vellore 632 014, Tamil Nadu
India
;
_publ_contact_author_email     'nawaz_f@yahoo.co.in'
_publ_contact_author_fax     '(91) 416 2243092'
_publ_contact_author_phone     '(91) 416 2202334'
_publ_section_title
;
3-(1,3-Dioxolan-2-yl)-2-hydrazino-7-methylquinoline
;
loop_
    _publ_author_name
    _publ_author_address
    'R. Subashini'
;
Chemistry Division
School of Science and Humanities
VIT University,
Vellore 632 014, Tamil Nadu
India
;
    'Venkatesha R. Hathwar'
;
Solid State and Structural Chemistry Unit
Indian Institute of Science
Bangalore 560 012, Karnataka
India
;
    'P. Nithya'
;
Chemistry Division
School of Science and Humanities
VIT University,
Vellore 632 014, Tamil Nadu
India
;
    'K. Prabakaran'
;
Chemistry Division
School of Science and Humanities
VIT University,
Vellore 632 014, Tamil Nadu
India
;
    'F. Nawaz Khan'
;
Organic Chemistry Division
School of Science and Humanities
VIT University,
Vellore 632 014, Tamil Nadu
India
;
data_I
_chemical_name_systematic
;
3-(1,3-Dioxolan-2-yl)-2-hydrazino-7-methylquinoline
;
_chemical_name_common     ?
_chemical_formula_moiety     'C13 H15 N3 O2'
_chemical_formula_sum     'C13 H15 N3 O2'
_chemical_formula_structural     ?
_chemical_formula_iupac     'C13 H15 N3 O2'
_chemical_formula_weight     245.28
_chemical_melting_point     ?
_symmetry_cell_setting     Monoclinic
_symmetry_space_group_name_H-M     'P 21/c'
_symmetry_space_group_name_Hall     '-P 2ybc'
loop_
    _symmetry_equiv_pos_as_xyz
    'x, y, z'
    '-x, y+1/2, -z+1/2'
    '-x, -y, -z'
    'x, -y-1/2, z-1/2'
_cell_length_a     13.1909(17)
_cell_length_b     10.1165(13)
_cell_length_c     9.7805(13)
_cell_angle_alpha     90
_cell_angle_beta     109.956(2)
_cell_angle_gamma     90
_cell_volume     1226.8(3)
_cell_formula_units_Z     4
_cell_measurement_reflns_used     948
_cell_measurement_theta_min     1.81
_cell_measurement_theta_max     24.57
_cell_measurement_temperature     290(2)
_cell_special_details
;
;
_exptl_crystal_description     'block'
_exptl_crystal_colour     'brown'
_exptl_crystal_size_max     0.30
_exptl_crystal_size_mid     0.21
_exptl_crystal_size_min     0.14
_exptl_crystal_density_diffrn     1.328
_exptl_crystal_density_meas     ?
_exptl_crystal_density_method     'not measured'
_exptl_crystal_F_000     520
_exptl_absorpt_coefficient_mu     0.092
_exptl_absorpt_correction_type     'multi-scan'
_exptl_absorpt_process_details     '(SADABS; Sheldrick, 1996)'
_exptl_absorpt_correction_T_min     0.9415
_exptl_absorpt_correction_T_max     0.9872
_exptl_special_details
;
;
_diffrn_ambient_temperature     290(2)
_diffrn_radiation_type     'MoK\a'
_diffrn_radiation_wavelength     0.71073
_diffrn_radiation_source     'fine-focus sealed tube'
_diffrn_radiation_monochromator     'graphite'
_diffrn_measurement_device_type     'Bruker SMART CCD area-detector'
_diffrn_measurement_method     '\f and \w'
_diffrn_detector_area_resol_mean     ?
_diffrn_reflns_number     8929
_diffrn_reflns_av_R_equivalents     0.0183
_diffrn_reflns_av_sigmaI/netI     0.0163
_diffrn_reflns_theta_min     1.64
_diffrn_reflns_theta_max     25.50
_diffrn_reflns_theta_full     25.50
_diffrn_measured_fraction_theta_max     1.000
_diffrn_measured_fraction_theta_full     1.000
_diffrn_reflns_limit_h_min     -15
_diffrn_reflns_limit_h_max     15
_diffrn_reflns_limit_k_min     -10
_diffrn_reflns_limit_k_max     12
_diffrn_reflns_limit_l_min     -11
_diffrn_reflns_limit_l_max     11
_diffrn_standards_number     0
_diffrn_standards_interval_count     .
_diffrn_standards_interval_time     .
_diffrn_standards_decay_%     ?
loop_
    _diffrn_standard_refln_index_h
    _diffrn_standard_refln_index_k
    _diffrn_standard_refln_index_l
    ? ? ?
_refine_special_details
;
Refinement of <i>F</i>^2^ against ALL reflections. The weighted <i>R</i>-factor
<i>wR</i> and goodness of fit <i>S</i> are based on <i>F</i>^2^, conventional
<i>R</i>-factors <i>R</i> are based on <i>F</i>, with <i>F</i> set to zero for
negative <i>F</i>^2^. The threshold expression of <i>F</i>^2^ >
\s(<i>F</i>^2^) is used only for calculating <i>R</i>-factors(gt) <i>etc</i>.
and is not relevant to the choice of reflections for refinement.
<i>R</i>-factors based on <i>F</i>^2^ are statistically about twice as large
as those based on <i>F</i>, and <i>R</i>- factors based on ALL data will be
even larger.
;
_reflns_number_total     2279
_reflns_number_gt     1699
_reflns_threshold_expression     I>2\s(I)
_refine_ls_structure_factor_coef     Fsqd
_refine_ls_matrix_type     full
_refine_ls_R_factor_all     0.0597
_refine_ls_R_factor_gt     0.0436
_refine_ls_wR_factor_gt     0.1216
_refine_ls_wR_factor_ref     0.1293
_refine_ls_goodness_of_fit_ref     1.058
_refine_ls_restrained_S_all     1.058
_refine_ls_number_reflns     2279
_refine_ls_number_parameters     176
_refine_ls_number_restraints     0
_refine_ls_hydrogen_treatment     mixed
_refine_ls_weighting_scheme     calc
_refine_ls_weighting_details
          'calc w=1/[\s^2^(Fo^2^)+(0.072P)^2^+0.1104P] where P=(Fo^2^+2Fc^2^)/3'
_atom_sites_solution_hydrogens     geom
_atom_sites_solution_primary     direct
_atom_sites_solution_secondary     difmap
_refine_ls_shift/su_max     0.000
_refine_ls_shift/su_mean     0.000
_refine_diff_density_max     0.185
_refine_diff_density_min     -0.140
_refine_ls_extinction_method     none
_refine_ls_extinction_coef     ?
loop_
    _atom_type_symbol
    _atom_type_description
    _atom_type_scat_dispersion_real
    _atom_type_scat_dispersion_imag
    _atom_type_scat_source
    O O 0.0106 0.0060 'International Tables Vol C Tables 4.2.6.8 and 6.1.1.4'
    N N 0.0061 0.0033 'International Tables Vol C Tables 4.2.6.8 and 6.1.1.4'
    H H 0.0000 0.0000 'International Tables Vol C Tables 4.2.6.8 and 6.1.1.4'
    C C 0.0033 0.0016 'International Tables Vol C Tables 4.2.6.8 and 6.1.1.4'
_computing_data_collection     'SMART (Bruker, 2004)'
_computing_cell_refinement     'SAINT (Bruker, 2004)'
_computing_data_reduction     'SAINT (Bruker, 2004)'
_computing_structure_solution     'SHELXTL  (Sheldrick, 2008)'
_computing_structure_refinement     'SHELXL97 (Sheldrick, 2008)'
_computing_molecular_graphics
                              'ORTEP-3 (Farrugia, 1997) and PLATON (Spek, 2003)'
_computing_publication_material     'PLATON (Spek, 2003)'
loop_
    _atom_site_type_symbol
    _atom_site_label
    _atom_site_fract_x
    _atom_site_fract_y
    _atom_site_fract_z
    _atom_site_U_iso_or_equiv
    _atom_site_adp_type
    _atom_site_calc_flag
    _atom_site_refinement_flags
    _atom_site_occupancy
    _atom_site_disorder_assembly
    _atom_site_disorder_group
    O O1 0.10652(9) 0.42297(12) -0.28334(11) 0.0621(4) Uani d . 1 . .
    O O2 0.09919(10) 0.22186(13) -0.18872(12) 0.0701(4) Uani d . 1 . .
    N N1 0.32415(10) 0.45872(13) 0.15262(13) 0.0524(4) Uani d . 1 . .
    N N2 0.14264(11) 0.45599(16) 0.02767(15) 0.0597(4) Uani d . 1 . .
    N N3 0.12501(13) 0.53613(19) 0.13548(18) 0.0664(4) Uani d . 1 . .
    C C1 0.24495(12) 0.42351(15) 0.03448(15) 0.0464(4) Uani d . 1 . .
    C C2 0.26133(12) 0.35152(15) -0.08326(15) 0.0480(4) Uani d . 1 . .
    C C3 0.36404(13) 0.31857(15) -0.06896(17) 0.0550(4) Uani d . 1 . .
    H H3A 0.3772 0.2726 -0.1435 0.066 Uiso calc R 1 . .
    C C4 0.56033(15) 0.32091(18) 0.0793(2) 0.0688(5) Uani d . 1 . .
    H H4A 0.5778 0.2750 0.0080 0.083 Uiso calc R 1 . .
    C C5 0.64009(14) 0.35734(19) 0.2051(2) 0.0732(6) Uani d . 1 . .
    H H5A 0.7111 0.3344 0.2186 0.088 Uiso calc R 1 . .
    C C6 0.61719(14) 0.4286(2) 0.3145(2) 0.0662(5) Uani d . 1 . .
    C C7 0.51244(13) 0.46184(19) 0.29207(17) 0.0615(5) Uani d . 1 . .
    H H7A 0.4966 0.5107 0.3628 0.074 Uiso calc R 1 . .
    C C8 0.42773(12) 0.42464(15) 0.16556(16) 0.0496(4) Uani d . 1 . .
    C C9 0.45173(12) 0.35270(15) 0.05728(17) 0.0533(4) Uani d . 1 . .
    C C10 0.70689(16) 0.4661(3) 0.4525(2) 0.0949(8) Uani d . 1 . .
    H H10A 0.6767 0.4936 0.5244 0.142 Uiso calc R 1 . .
    H H10B 0.7481 0.5372 0.4329 0.142 Uiso calc R 1 . .
    H H10C 0.7530 0.3911 0.4882 0.142 Uiso calc R 1 . .
    C C11 0.17109(13) 0.31376(16) -0.21833(17) 0.0540(4) Uani d . 1 . .
    H H11A 0.2010 0.2745 -0.2879 0.065 Uiso calc R 1 . .
    C C12 -0.00343(14) 0.2421(2) -0.2979(2) 0.0782(6) Uani d . 1 . .
    H H12A -0.0588 0.2540 -0.2544 0.094 Uiso calc R 1 . .
    H H12B -0.0228 0.1675 -0.3640 0.094 Uiso calc R 1 . .
    C C13 0.00918(15) 0.3653(2) -0.37670(19) 0.0764(6) Uani d . 1 . .
    H H13A 0.0146 0.3440 -0.4706 0.092 Uiso calc R 1 . .
    H H13B -0.0513 0.4247 -0.3910 0.092 Uiso calc R 1 . .
    H H2N 0.0904(15) 0.4447(17) -0.050(2) 0.064(5) Uiso d . 1 . .
    H H3NB 0.1453(18) 0.484(2) 0.218(2) 0.095(7) Uiso d . 1 . .
    H H3NA 0.1821(17) 0.597(2) 0.158(2) 0.078(6) Uiso d . 1 . .
loop_
    _atom_site_aniso_label
    _atom_site_aniso_U_11
    _atom_site_aniso_U_22
    _atom_site_aniso_U_33
    _atom_site_aniso_U_12
    _atom_site_aniso_U_13
    _atom_site_aniso_U_23
    O1 0.0577(7) 0.0724(8) 0.0494(6) 0.0026(6) 0.0095(5) 0.0034(5)
    O2 0.0667(8) 0.0722(8) 0.0642(7) -0.0201(6) 0.0130(6) -0.0040(6)
    N1 0.0475(8) 0.0647(9) 0.0438(7) -0.0047(6) 0.0141(6) -0.0015(6)
    N2 0.0476(8) 0.0838(11) 0.0443(7) 0.0051(7) 0.0114(6) -0.0113(7)
    N3 0.0626(10) 0.0782(11) 0.0586(9) 0.0087(9) 0.0211(7) -0.0131(9)
    C1 0.0467(8) 0.0495(9) 0.0426(8) 0.0001(7) 0.0145(7) 0.0037(6)
    C2 0.0497(9) 0.0465(8) 0.0470(8) 0.0006(7) 0.0153(7) 0.0012(6)
    C3 0.0580(10) 0.0492(9) 0.0589(9) 0.0019(7) 0.0214(8) -0.0077(7)
    C4 0.0566(10) 0.0607(11) 0.0890(13) 0.0055(8) 0.0245(9) -0.0053(10)
    C5 0.0424(9) 0.0707(12) 0.0974(14) 0.0022(8) 0.0122(9) 0.0105(11)
    C6 0.0518(10) 0.0774(13) 0.0628(11) -0.0136(9) 0.0108(8) 0.0122(9)
    C7 0.0526(10) 0.0785(12) 0.0512(9) -0.0134(8) 0.0148(8) 0.0024(8)
    C8 0.0480(9) 0.0526(9) 0.0470(8) -0.0057(7) 0.0147(7) 0.0065(7)
    C9 0.0474(9) 0.0470(9) 0.0629(10) 0.0001(7) 0.0156(7) 0.0035(7)
    C10 0.0550(11) 0.138(2) 0.0771(13) -0.0265(12) 0.0040(10) 0.0078(13)
    C11 0.0531(9) 0.0597(10) 0.0492(9) -0.0007(7) 0.0175(7) -0.0083(7)
    C12 0.0554(11) 0.0901(15) 0.0852(13) -0.0112(10) 0.0188(10) -0.0274(12)
    C13 0.0565(11) 0.1135(17) 0.0500(9) 0.0012(11) 0.0065(8) -0.0119(11)
_geom_special_details
;
 All esds (except the esd in the dihedral angle between two l.s. planes)
 are estimated using the full covariance matrix.  The cell esds are taken
 into account individually in the estimation of esds in distances, angles
 and torsion angles; correlations between esds in cell parameters are only
 used when they are defined by crystal symmetry.  An approximate (isotropic)
 treatment of cell esds is used for estimating esds involving l.s. planes.
;
loop_
    _geom_bond_atom_site_label_1
    _geom_bond_atom_site_label_2
    _geom_bond_site_symmetry_2
    _geom_bond_distance
    _geom_bond_publ_flag
    O1 C11 . 1.4074(19) ?
    O1 C13 . 1.422(2) ?
    O2 C12 . 1.424(2) ?
    O2 C11 . 1.427(2) ?
    N1 C1 . 1.3151(18) ?
    N1 C8 . 1.372(2) ?
    N2 C1 . 1.3683(19) ?
    N2 N3 . 1.411(2) ?
    N2 H2N . 0.843(19) ?
    N3 H3NB . 0.92(2) ?
    N3 H3NA . 0.94(2) ?
    C1 C2 . 1.440(2) ?
    C2 C3 . 1.355(2) ?
    C2 C11 . 1.495(2) ?
    C3 C9 . 1.417(2) ?
    C3 H3A . 0.9300 ?
    C4 C5 . 1.368(3) ?
    C4 C9 . 1.411(2) ?
    C4 H4A . 0.9300 ?
    C5 C6 . 1.406(3) ?
    C5 H5A . 0.9300 ?
    C6 C7 . 1.365(3) ?
    C6 C10 . 1.509(2) ?
    C7 C8 . 1.406(2) ?
    C7 H7A . 0.9300 ?
    C8 C9 . 1.407(2) ?
    C10 H10A . 0.9600 ?
    C10 H10B . 0.9600 ?
    C10 H10C . 0.9600 ?
    C11 H11A . 0.9800 ?
    C12 C13 . 1.504(3) ?
    C12 H12A . 0.9700 ?
    C12 H12B . 0.9700 ?
    C13 H13A . 0.9700 ?
    C13 H13B . 0.9700 ?
loop_
    _geom_angle_atom_site_label_1
    _geom_angle_atom_site_label_2
    _geom_angle_atom_site_label_3
    _geom_angle_site_symmetry_1
    _geom_angle_site_symmetry_3
    _geom_angle
    _geom_angle_publ_flag
    C11 O1 C13 . . 104.05(14) ?
    C12 O2 C11 . . 106.35(14) ?
    C1 N1 C8 . . 118.70(13) ?
    C1 N2 N3 . . 120.87(13) ?
    C1 N2 H2N . . 120.1(12) ?
    N3 N2 H2N . . 117.4(12) ?
    N2 N3 H3NB . . 104.8(14) ?
    N2 N3 H3NA . . 102.9(12) ?
    H3NB N3 H3NA . . 101.6(18) ?
    N1 C1 N2 . . 116.89(14) ?
    N1 C1 C2 . . 123.28(14) ?
    N2 C1 C2 . . 119.82(13) ?
    C3 C2 C1 . . 117.35(13) ?
    C3 C2 C11 . . 119.66(14) ?
    C1 C2 C11 . . 122.99(13) ?
    C2 C3 C9 . . 121.34(15) ?
    C2 C3 H3A . . 119.3 ?
    C9 C3 H3A . . 119.3 ?
    C5 C4 C9 . . 120.33(18) ?
    C5 C4 H4A . . 119.8 ?
    C9 C4 H4A . . 119.8 ?
    C4 C5 C6 . . 121.55(17) ?
    C4 C5 H5A . . 119.2 ?
    C6 C5 H5A . . 119.2 ?
    C7 C6 C5 . . 118.21(16) ?
    C7 C6 C10 . . 121.57(19) ?
    C5 C6 C10 . . 120.22(17) ?
    C6 C7 C8 . . 122.15(17) ?
    C6 C7 H7A . . 118.9 ?
    C8 C7 H7A . . 118.9 ?
    N1 C8 C7 . . 118.75(15) ?
    N1 C8 C9 . . 122.22(14) ?
    C7 C8 C9 . . 119.03(15) ?
    C8 C9 C4 . . 118.70(15) ?
    C8 C9 C3 . . 117.09(14) ?
    C4 C9 C3 . . 124.20(16) ?
    C6 C10 H10A . . 109.5 ?
    C6 C10 H10B . . 109.5 ?
    H10A C10 H10B . . 109.5 ?
    C6 C10 H10C . . 109.5 ?
    H10A C10 H10C . . 109.5 ?
    H10B C10 H10C . . 109.5 ?
    O1 C11 O2 . . 105.16(13) ?
    O1 C11 C2 . . 112.04(13) ?
    O2 C11 C2 . . 111.79(13) ?
    O1 C11 H11A . . 109.2 ?
    O2 C11 H11A . . 109.2 ?
    C2 C11 H11A . . 109.2 ?
    O2 C12 C13 . . 105.10(14) ?
    O2 C12 H12A . . 110.7 ?
    C13 C12 H12A . . 110.7 ?
    O2 C12 H12B . . 110.7 ?
    C13 C12 H12B . . 110.7 ?
    H12A C12 H12B . . 108.8 ?
    O1 C13 C12 . . 104.14(14) ?
    O1 C13 H13A . . 110.9 ?
    C12 C13 H13A . . 110.9 ?
    O1 C13 H13B . . 110.9 ?
    C12 C13 H13B . . 110.9 ?
    H13A C13 H13B . . 108.9 ?
loop_
    _geom_hbond_atom_site_label_D
    _geom_hbond_atom_site_label_H
    _geom_hbond_atom_site_label_A
    _geom_hbond_site_symmetry_A
    _geom_hbond_distance_DH
    _geom_hbond_distance_HA
    _geom_hbond_distance_DA
    _geom_hbond_angle_DHA
    N2 H2N O1 . 0.843(19) 2.372(18) 2.9329(17) 124.5(15)
    N2 H2N O2 . 0.843(19) 2.653(18) 3.0968(19) 114.3(14)
    N3 H3NA N1 . 0.94(2) 2.35(2) 2.691(2) 100.9(15)
    N3 H3NB O2 4_566 0.92(2) 2.44(2) 3.207(2) 141.2(19)
