# Supplementary material for: 3-(1,3-Dioxolan-2-yl)-2-hydrazino-7-methyl­quinoline
Source: Acta Crystallogr Sect E Struct Rep Online. 2009 Jan 28;65(Pt 2):o407–8. doi: 10.1107/S1600536809003031 (PMC2968224; doi:10.1107/S1600536809003031)
Supplement: Supplementary file 2 [file e-65-0o407-Isup2.hkl]

# 
# h,k,l, Fc-squared, Fo-squared, sigma(Fo-squared) and status flag 
# 
data_I
_shelx_title ' I         P 21/c       R = 0.06' 
_shelx_refln_list_code          4 
_shelx_F_calc_maximum      149.97 
_exptl_crystal_F_000       520.00 
_reflns_d_resolution_high  0.8256 
 
loop_ 
 _symmetry_equiv_pos_as_xyz 
 'x, y, z' 
 '-x, y+1/2, -z+1/2' 
 '-x, -y, -z' 
 'x, -y-1/2, z-1/2' 
 
_cell_length_a    13.1909 
_cell_length_b    10.1165 
_cell_length_c     9.7805 
_cell_angle_alpha  90.000 
_cell_angle_beta  109.956 
_cell_angle_gamma  90.000 
 
_shelx_F_squared_multiplier     1.000 
 
loop_ 
 _refln_index_h 
 _refln_index_k 
 _refln_index_l 
 _refln_F_squared_calc 
 _refln_F_squared_meas 
 _refln_F_squared_sigma 
 _refln_observed_status 
   1   0   0        0.01        0.00      0.18 o 
   2   0   0      808.20      773.21      5.17 o 
   3   0   0       33.95       40.28      0.91 o 
   4   0   0     1568.29     1506.42      9.96 o 
   5   0   0      590.81      634.76      5.50 o 
   6   0   0       30.00       28.26      1.41 o 
   7   0   0      882.12     1020.32      9.75 o 
   8   0   0     1057.56     1073.49     10.33 o 
   9   0   0      496.62      506.65      6.04 o 
  10   0   0        0.21        1.17      0.83 o 
  11   0   0      199.60      187.09      5.19 o 
  12   0   0       15.14       11.07      1.70 o 
  13   0   0        0.41        0.95      1.29 o 
  14   0   0        2.73        4.62      2.19 o 
  15   0   0       18.50       22.52      3.75 o 
   1   1   0     4746.61     4605.29     27.74 o 
   2   1   0     2840.99     2901.49     11.84 o 
   3   1   0      125.64      132.36      1.33 o 
   4   1   0        7.12        7.76      0.41 o 
   5   1   0        0.06        0.38      0.31 o 
   6   1   0      221.52      229.99      2.28 o 
   7   1   0      151.80      159.65      1.98 o 
   8   1   0       64.71       75.72      1.47 o 
   9   1   0        0.01        0.92      0.57 o 
  10   1   0        0.75        1.67      1.04 o 
  11   1   0       11.73       12.72      1.21 o 
  12   1   0       30.05       25.72      1.58 o 
  13   1   0       61.33       61.81      2.39 o 
  14   1   0        3.66        3.98      1.09 o 
   0   2   0     2084.16     1963.39     11.67 o 
   1   2   0      885.23      807.55      5.76 o 
   2   2   0     1585.40     1613.93      7.13 o 
   3   2   0      735.27      742.88      3.99 o 
   4   2   0      299.78      279.48      2.22 o 
   5   2   0     2216.10     2376.78     10.83 o 
   6   2   0       36.42       44.96      1.01 o 
   7   2   0       66.69       60.41      1.26 o 
   8   2   0       48.70       47.58      1.21 o 
   9   2   0       18.36       16.56      0.89 o 
  10   2   0        3.23        3.77      1.14 o 
  11   2   0      494.92      524.67      5.55 o 
  12   2   0        9.66       13.75      1.71 o 
  13   2   0        1.50        1.66      1.60 o 
  14   2   0        0.82        2.39      0.99 o 
   1   3   0      156.88      136.35      1.26 o 
   2   3   0       21.26       15.10      0.48 o 
   3   3   0       20.34       17.64      0.55 o 
   4   3   0       57.44       59.47      1.01 o 
   5   3   0      615.14      641.85      4.17 o 
   6   3   0      356.63      405.79      3.30 o 
   7   3   0        7.27        7.90      0.59 o 
   8   3   0        4.49        4.20      0.65 o 
   9   3   0        0.79        0.71      0.59 o 
  10   3   0      384.36      415.76      4.74 o 
  11   3   0      136.06      137.85      2.87 o 
  12   3   0        3.68        5.48      1.06 o 
  13   3   0       13.23       13.30      1.57 o 
  14   3   0        0.21        0.76      1.43 o 
   0   4   0        9.36        4.00      0.92 o 
   1   4   0      708.54      773.69      4.23 o 
   2   4   0       20.79       21.22      0.60 o 
   3   4   0      130.87      140.48      1.58 o 
   4   4   0      169.12      172.18      1.88 o 
   5   4   0      605.71      565.80      3.99 o 
   6   4   0      197.42      222.98      2.44 o 
   7   4   0        0.98        0.62      0.46 o 
   8   4   0        4.10        5.17      0.60 o 
   9   4   0        0.93        0.00      0.64 o 
  10   4   0      195.13      201.40      3.29 o 
  11   4   0      109.22      110.23      2.57 o 
  12   4   0        4.34        2.18      0.88 o 
  13   4   0        4.65        5.12      1.33 o 
  14   4   0        0.24        2.08      1.18 o 
   1   5   0      143.57      125.07      1.86 o 
   2   5   0       85.58       83.78      1.42 o 
   3   5   0      141.68      156.07      1.79 o 
   4   5   0       96.88      108.70      1.55 o 
   5   5   0      179.61      200.96      2.28 o 
   6   5   0        2.24        4.51      0.61 o 
   7   5   0       29.26       32.06      1.11 o 
   8   5   0      109.94      102.91      2.13 o 
   9   5   0       80.68       79.22      2.32 o 
  10   5   0      133.03      127.04      3.03 o 
  11   5   0       86.33       89.40      2.69 o 
  12   5   0        0.01        0.65      0.96 o 
  13   5   0        0.24        0.00      1.21 o 
   0   6   0        7.02        7.96      0.99 o 
   1   6   0      471.57      454.27      3.37 o 
   2   6   0       32.26       39.27      0.95 o 
   3   6   0        0.05        0.75      0.41 o 
   4   6   0       23.61       19.53      0.86 o 
   5   6   0        1.83        1.50      0.65 o 
   6   6   0      224.85      216.37      2.95 o 
   7   6   0        1.21        0.37      0.62 o 
   8   6   0       36.21       34.87      1.59 o 
   9   6   0       25.80       24.40      1.47 o 
  10   6   0       70.99       68.25      2.36 o 
  11   6   0       14.39       11.48      1.34 o 
  12   6   0       13.49       17.27      1.50 o 
  13   6   0        1.02        2.81      1.34 o 
   1   7   0       60.11       48.31      1.89 o 
   2   7   0       15.78       17.95      0.84 o 
   3   7   0       47.27       46.07      1.30 o 
   4   7   0        4.53        4.33      0.63 o 
   5   7   0      254.20      252.91      3.25 o 
   6   7   0       78.71       72.94      1.81 o 
   7   7   0       41.56       40.13      1.66 o 
   8   7   0        7.60        9.97      1.11 o 
   9   7   0       14.18       15.98      1.52 o 
  10   7   0        2.67        2.84      1.26 o 
  11   7   0       13.74        9.26      1.58 o 
  12   7   0        0.71        2.42      1.23 o 
   0   8   0      380.58      342.18     13.37 o 
   1   8   0       48.52       51.33      1.60 o 
   2   8   0       27.45       26.94      1.22 o 
   3   8   0       72.94       66.06      1.86 o 
   4   8   0      169.59      172.68      2.76 o 
   5   8   0        0.08        1.31      0.62 o 
   6   8   0       11.85       15.56      1.18 o 
   7   8   0        2.53        1.74      1.01 o 
   8   8   0        0.00        0.04      1.02 o 
   9   8   0        0.35        1.69      1.36 o 
  10   8   0        7.70        7.08      1.38 o 
  11   8   0        5.61        3.20      1.41 o 
   1   9   0       31.92       38.59      1.78 o 
   2   9   0       28.46       29.03      1.64 o 
   3   9   0       11.46       11.05      1.17 o 
   4   9   0        0.00        0.00      0.79 o 
   5   9   0       33.09       34.59      1.86 o 
   6   9   0        5.22        5.39      2.25 o 
   7   9   0       24.38       22.33      2.29 o 
   8   9   0        2.64        2.77      1.58 o 
   9   9   0        0.98        0.00      1.10 o 
  10   9   0        0.99        1.83      1.33 o 
   0  10   0      116.40       92.77      5.30 o 
   1  10   0        6.73        5.74      1.31 o 
   2  10   0        0.94        0.86      1.01 o 
   3  10   0        5.57        3.75      1.23 o 
   4  10   0        8.76        8.88      1.48 o 
   5  10   0        4.58        4.67      1.98 o 
   6  10   0        0.26        0.62      2.17 o 
   7  10   0        7.19        6.38      1.78 o 
   8  10   0        5.15        6.36      1.81 o 
   1  11   0       11.07       10.20      1.63 o 
   2  11   0        0.17        0.73      1.17 o 
   3  11   0        0.33        0.00      1.31 o 
   4  11   0        2.31        4.96      2.56 o 
   5  11   0       33.05       32.71      3.90 o 
   6  11   0       12.84       12.96      3.29 o 
   0  12   0        4.85        3.60      1.92 o 
   1  12   0        2.41        0.12      1.22 o 
   2  12   0        0.09        0.43      1.21 o 
   3  12   0        0.43        1.00      1.30 o 
 -15   1   1        0.00        0.35      0.96 o 
 -14   1   1        9.47       10.64      1.32 o 
 -13   1   1        6.84        9.09      1.18 o 
 -12   1   1        1.18        1.17      0.84 o 
 -11   1   1      221.32      206.65      3.76 o 
 -10   1   1       13.24       17.17      1.00 o 
  -9   1   1       13.55       12.02      0.80 o 
  -8   1   1       63.44       64.40      1.27 o 
  -7   1   1      646.64      750.29      5.14 o 
  -6   1   1      655.72      715.74      4.31 o 
  -5   1   1        0.08        0.30      0.28 o 
  -4   1   1     1421.71     1392.50      7.06 o 
  -3   1   1     2319.35     2226.91     10.39 o 
  -2   1   1      103.91      133.66      1.17 o 
  -1   1   1      491.21      529.76      3.24 o 
   0   1   1     4797.64     4873.64     52.92 o 
   1   1   1        2.46        1.03      0.23 o 
   2   1   1      835.73      725.56      4.11 o 
   3   1   1      713.30      686.54      3.93 o 
   4   1   1      407.98      471.39      3.20 o 
   5   1   1        1.57        0.97      0.36 o 
   6   1   1       53.77       52.97      1.15 o 
   7   1   1        1.02        1.47      0.51 o 
   8   1   1        0.08        0.43      0.49 o 
   9   1   1      275.64      262.33      3.11 o 
  10   1   1     1244.84     1268.67      8.29 o 
  11   1   1       26.46       24.69      1.32 o 
  12   1   1       37.49       32.55      1.75 o 
  13   1   1        0.32        0.09      0.96 o 
  14   1   1        1.48        3.20      1.03 o 
 -15   2   1        0.14        1.53      1.07 o 
 -14   2   1       10.47       10.92      1.32 o 
 -13   2   1        1.14        0.31      0.89 o 
 -12   2   1        0.00        1.73      0.89 o 
 -11   2   1       17.96       18.08      1.30 o 
 -10   2   1        0.31        0.00      0.61 o 
  -9   2   1       74.58       76.02      1.74 o 
  -8   2   1       88.88       87.53      1.50 o 
  -7   2   1        3.86        3.11      0.43 o 
  -6   2   1       10.42       11.86      0.57 o 
  -5   2   1       51.09       73.70      1.08 o 
  -4   2   1        0.63        0.00      0.24 o 
  -3   2   1     1840.95     1949.76      9.42 o 
  -2   2   1     2036.72     2073.70      8.81 o 
  -1   2   1    20172.08    18726.07    130.08 o 
   0   2   1      416.46      468.13      2.83 o 
   1   2   1      645.11      614.82      3.64 o 
   2   2   1      182.60      198.53      1.76 o 
   3   2   1        0.00        1.54      0.35 o 
   4   2   1       98.56      109.80      1.42 o 
   5   2   1      219.75      282.32      2.58 o 
   6   2   1       62.10       71.45      1.35 o 
   7   2   1      115.02      111.73      1.80 o 
   8   2   1       14.95       15.11      0.84 o 
   9   2   1       90.49       90.51      1.94 o 
  10   2   1      115.95      103.52      2.40 o 
  11   2   1       65.20       59.29      1.93 o 
  12   2   1       22.24       22.95      1.63 o 
  13   2   1        0.21        0.00      0.91 o 
  14   2   1       11.44       12.79      1.40 o 
 -14   3   1        0.01        1.30      1.44 o 
 -13   3   1        0.07        0.88      1.20 o 
 -12   3   1       83.87       67.95      2.33 o 
 -11   3   1      410.36      385.88      4.64 o 
 -10   3   1       78.41       73.55      1.91 o 
  -9   3   1      153.92      152.83      2.53 o 
  -8   3   1      205.92      213.53      2.84 o 
  -7   3   1      158.91      171.66      2.04 o 
  -6   3   1      433.54      498.23      3.59 o 
  -5   3   1      670.05      702.01      4.26 o 
  -4   3   1      319.38      316.09      2.40 o 
  -3   3   1      119.32      125.28      1.76 o 
  -2   3   1      108.99      148.39      1.52 o 
  -1   3   1    13082.08    12740.49     91.16 o 
   0   3   1     1102.95     1155.58      6.09 o 
   1   3   1      419.36      380.27      2.82 o 
   2   3   1      192.51      203.82      1.74 o 
   3   3   1       45.31       31.23      0.72 o 
   4   3   1      217.18      277.93      2.45 o 
   5   3   1      258.56      234.83      2.38 o 
   6   3   1       17.89       15.83      0.73 o 
   7   3   1       10.04       10.11      0.68 o 
   8   3   1        2.30        1.13      0.56 o 
   9   3   1        1.69        3.93      0.71 o 
  10   3   1       23.38       27.66      1.36 o 
  11   3   1        9.75       10.38      1.08 o 
  12   3   1        0.05        0.62      0.86 o 
  13   3   1        4.38        4.60      1.28 o 
  14   3   1        1.18        1.57      1.36 o 
 -14   4   1        2.34        3.12      1.78 o 
 -13   4   1        3.17        5.64      1.04 o 
 -12   4   1      114.05      105.12      2.94 o 
 -11   4   1        0.24        0.00      0.77 o 
 -10   4   1      124.90      130.43      3.29 o 
  -9   4   1      184.27      180.08      2.84 o 
  -8   4   1      149.97      141.95      2.37 o 
  -7   4   1       18.04       20.91      1.11 o 
  -6   4   1      784.29      803.02      5.07 o 
  -5   4   1      173.57      174.30      1.93 o 
  -4   4   1      346.45      362.65      2.79 o 
  -3   4   1       73.47       77.72      1.12 o 
  -2   4   1      149.22      142.83      1.49 o 
  -1   4   1     4457.81     4551.51     18.58 o 
   0   4   1      207.61      209.16      2.06 o 
   1   4   1      467.87      456.05      3.87 o 
   2   4   1      414.30      416.31      3.65 o 
   3   4   1      156.40      149.37      1.67 o 
   4   4   1      147.84      134.64      1.71 o 
   5   4   1      876.18      931.78      5.72 o 
   6   4   1       62.50       58.93      1.30 o 
   7   4   1        0.04        0.67      0.49 o 
   8   4   1        1.83        1.41      0.58 o 
   9   4   1      292.45      298.25      3.93 o 
  10   4   1        9.32       11.78      1.10 o 
  11   4   1       50.17       48.62      2.05 o 
  12   4   1        3.18        1.98      1.02 o 
  13   4   1        7.63        7.18      1.45 o 
 -14   5   1        1.31        6.58      1.88 o 
 -13   5   1        3.32        4.11      1.35 o 
 -12   5   1        3.09        6.31      1.10 o 
 -11   5   1      146.81      162.15      3.11 o 
 -10   5   1        1.04        2.08      0.80 o 
  -9   5   1        4.16        4.07      0.74 o 
  -8   5   1       65.22       66.46      1.72 o 
  -7   5   1      227.84      221.86      2.92 o 
  -6   5   1        1.67        2.15      0.49 o 
  -5   5   1        1.30        2.53      0.45 o 
  -4   5   1       81.56       69.86      1.22 o 
  -3   5   1      384.79      396.68      3.02 o 
  -2   5   1      702.06      711.38      4.30 o 
  -1   5   1        8.63        6.20      0.54 o 
   0   5   1       73.79       89.80      1.20 o 
   1   5   1       33.11       35.92      1.14 o 
   2   5   1       65.33       58.61      0.99 o 
   3   5   1       99.76       86.25      1.30 o 
   4   5   1     1115.61     1177.49      6.66 o 
   5   5   1      171.20      166.44      2.12 o 
   6   5   1      154.51      173.65      2.64 o 
   7   5   1      206.10      223.61      3.15 o 
   8   5   1       81.96       83.56      2.03 o 
   9   5   1        1.05        2.63      0.87 o 
  10   5   1       12.99       13.47      1.25 o 
  11   5   1       19.04       18.09      1.50 o 
  12   5   1       10.83       14.38      1.45 o 
  13   5   1        1.26        0.73      1.30 o 
 -13   6   1        0.25        0.08      3.24 o 
 -12   6   1       80.40       88.74      3.93 o 
 -11   6   1       12.49       20.22      1.79 o 
 -10   6   1       51.01       51.14      2.03 o 
  -9   6   1        1.22        1.06      0.82 o 
  -8   6   1       18.39       16.27      1.13 o 
  -7   6   1        5.93        6.22      0.86 o 
  -6   6   1       66.23       66.40      1.41 o 
  -5   6   1       37.92       37.44      1.38 o 
  -4   6   1       22.71       18.94      0.74 o 
  -3   6   1      114.96      112.15      1.61 o 
  -2   6   1      211.28      198.54      2.10 o 
  -1   6   1      153.22      162.49      2.85 o 
   0   6   1      194.45      180.28      2.56 o 
   1   6   1       22.75       22.36      0.86 o 
   2   6   1        2.76        2.50      0.49 o 
   3   6   1       10.43       10.04      0.93 o 
   4   6   1      309.70      296.75      3.38 o 
   5   6   1      365.54      400.17      4.13 o 
   6   6   1       27.62       28.48      1.21 o 
   7   6   1       47.59       49.96      1.60 o 
   8   6   1       23.47       23.25      1.44 o 
   9   6   1       10.45       12.70      1.25 o 
  10   6   1       41.60       40.34      1.93 o 
  11   6   1        6.33        6.53      1.45 o 
  12   6   1        0.51        0.23      0.96 o 
 -12   7   1       44.42       43.26      2.59 o 
 -11   7   1      110.67      106.54      4.89 o 
 -10   7   1       14.83       14.35      1.57 o 
  -9   7   1        3.95        3.93      1.11 o 
  -8   7   1        2.05        1.73      0.96 o 
  -7   7   1        0.07        0.00      0.84 o 
  -6   7   1       25.78       21.48      1.82 o 
  -5   7   1       79.81       83.29      2.21 o 
  -4   7   1       43.54       42.58      1.25 o 
  -3   7   1        0.02        0.00      0.44 o 
  -2   7   1       53.41       55.30      1.33 o 
  -1   7   1       70.23       70.46      1.50 o 
   0   7   1        1.71        2.32      0.52 o 
   1   7   1        1.14        1.29      0.49 o 
   2   7   1        4.24        5.62      0.62 o 
   3   7   1       13.67       18.35      1.21 o 
   4   7   1        3.11        3.00      0.60 o 
   5   7   1        4.66        7.18      0.78 o 
   6   7   1        8.86        9.11      0.88 o 
   7   7   1        3.46        1.74      0.71 o 
   8   7   1        0.02        0.11      1.04 o 
   9   7   1        0.29        0.80      0.98 o 
  10   7   1        8.14        8.63      1.27 o 
  11   7   1        0.50        0.69      1.22 o 
 -11   8   1        7.11        8.94      1.55 o 
 -10   8   1        5.72        5.58      2.74 o 
  -9   8   1        1.05        1.35      1.50 o 
  -8   8   1        9.47       11.89      1.43 o 
  -7   8   1       55.07       61.16      2.47 o 
  -6   8   1      180.09      187.49      6.54 o 
  -5   8   1        9.03        8.28      1.10 o 
  -4   8   1        1.98        1.91      0.84 o 
  -3   8   1        0.10        0.45      0.67 o 
  -2   8   1        0.49        0.88      0.71 o 
  -1   8   1      205.90      204.87      3.88 o 
   0   8   1        0.10        0.00      0.70 o 
   1   8   1        5.78        5.98      0.87 o 
   2   8   1        0.09        0.09      0.49 o 
   3   8   1        0.62        1.96      0.62 o 
   4   8   1       11.06       11.93      0.91 o 
   5   8   1       12.02       12.64      0.98 o 
   6   8   1        0.36        1.09      0.70 o 
   7   8   1        2.29        1.48      0.88 o 
   8   8   1       12.68       15.27      1.38 o 
   9   8   1        0.19        2.57      1.06 o 
  10   8   1        6.06        6.30      1.46 o 
 -10   9   1        0.00        0.00      2.10 o 
  -9   9   1        5.06        4.35      1.88 o 
  -8   9   1        4.75        3.54      1.65 o 
  -7   9   1       29.69       37.57      2.75 o 
  -6   9   1        2.34        1.44      3.21 o 
  -5   9   1        2.44        1.61      1.39 o 
  -4   9   1        7.20        5.22      0.99 o 
  -3   9   1       27.95       25.40      1.73 o 
  -2   9   1       16.36       16.40      1.36 o 
  -1   9   1       31.81       32.13      1.71 o 
   0   9   1      170.30      167.75      3.73 o 
   1   9   1        2.54        3.00      0.89 o 
   2   9   1        4.45        3.62      0.93 o 
   3   9   1        8.54        8.67      1.15 o 
   4   9   1        3.16        2.67      0.93 o 
   5   9   1        0.40        0.56      1.00 o 
   6   9   1        1.64        1.11      0.91 o 
   7   9   1        1.08        0.77      1.17 o 
   8   9   1        0.30        0.00      1.06 o 
   9   9   1       11.16       11.76      2.48 o 
  -9  10   1        5.81        3.47      1.85 o 
  -8  10   1        0.04        0.00      1.65 o 
  -7  10   1       68.31       71.64      3.69 o 
  -6  10   1       60.15       65.98      4.73 o 
  -5  10   1       34.32       35.94      2.56 o 
  -4  10   1        3.55        3.15      1.02 o 
  -3  10   1        0.74        0.55      1.01 o 
  -2  10   1        1.33        0.64      1.17 o 
  -1  10   1       72.65       67.32      2.55 o 
   0  10   1       14.14       16.28      1.77 o 
   1  10   1        1.12        1.27      1.50 o 
   2  10   1        0.06        1.66      1.10 o 
   3  10   1        0.56        1.87      1.18 o 
   4  10   1        7.67        4.65      1.33 o 
   5  10   1       21.64       23.73      2.17 o 
   6  10   1        0.04        0.00      1.81 o 
   7  10   1        0.52        0.00      2.30 o 
   8  10   1        3.68        3.19      2.67 o 
  -6  11   1        0.07        0.00      2.30 o 
  -5  11   1       30.47       34.07      3.79 o 
  -4  11   1        0.26        4.41      1.92 o 
  -3  11   1        4.01        2.76      1.31 o 
  -2  11   1        3.82        3.94      1.34 o 
  -1  11   1       21.21       23.52      3.84 o 
   0  11   1        0.14        1.88      1.42 o 
   1  11   1        3.59        2.25      1.54 o 
   2  11   1       16.33       17.70      2.01 o 
   3  11   1       18.47       20.51      2.10 o 
   4  11   1        0.53        1.65      1.29 o 
   5  11   1        0.06        1.59      1.98 o 
   6  11   1        5.98        2.48      2.07 o 
  -3  12   1        0.24        3.70      1.87 o 
  -2  12   1        2.33        1.96      1.32 o 
  -1  12   1        5.36        3.13      1.34 o 
   0  12   1       14.13       15.80      4.07 o 
   1  12   1        1.44        1.92      1.35 o 
   2  12   1        0.01        0.00      1.19 o 
 -15   0   2        2.04        0.82      1.40 o 
 -14   0   2        1.12        0.54      1.35 o 
 -13   0   2       50.58       37.87      5.44 o 
 -12   0   2      315.75      295.42      6.63 o 
 -11   0   2        2.10        0.00      0.93 o 
 -10   0   2       56.56       51.66      2.52 o 
  -9   0   2       31.13       25.75      1.74 o 
  -8   0   2        9.32       11.83      0.90 o 
  -7   0   2     1221.74     1445.56     10.32 o 
  -6   0   2     2701.75     2873.31     22.54 o 
  -5   0   2        4.62        4.03      0.40 o 
  -4   0   2     1464.19     1523.11      9.75 o 
  -3   0   2      321.98      288.39      2.58 o 
  -2   0   2     2831.93     2884.31     27.20 o 
  -1   0   2       33.80       25.93      0.69 o 
   0   0   2     1494.44     1500.62      9.37 o 
   1   0   2     4098.08     4059.19     23.27 o 
   2   0   2     2354.62     2399.38     14.81 o 
   3   0   2       47.96       57.49      1.40 o 
   4   0   2     1708.71     1955.07     13.27 o 
   5   0   2      113.14      109.32      2.30 o 
   6   0   2       61.38       61.56      1.88 o 
   7   0   2      111.12      118.50      2.75 o 
   8   0   2      102.79      107.92      2.78 o 
   9   0   2        7.74        2.93      1.28 o 
  10   0   2     1010.42     1014.18     11.92 o 
  11   0   2      116.00      110.55      4.03 o 
  12   0   2        3.03        3.04      1.36 o 
  13   0   2        7.03        8.82      1.71 o 
 -15   1   2        0.05        0.34      1.21 o 
 -14   1   2       17.14       17.68      1.47 o 
 -13   1   2       64.66       61.13      2.33 o 
 -12   1   2       25.62       27.80      1.61 o 
 -11   1   2        0.17        0.00      0.69 o 
 -10   1   2        4.42        6.37      0.84 o 
  -9   1   2       17.98       20.02      0.92 o 
  -8   1   2      150.85      162.17      1.86 o 
  -7   1   2      464.32      517.67      3.48 o 
  -6   1   2       34.34       32.97      0.68 o 
  -5   1   2      561.12      561.40      4.81 o 
  -4   1   2      705.74      658.37      4.05 o 
  -3   1   2     1258.21     1236.00      6.31 o 
  -2   1   2    10930.83    10583.63     43.02 o 
  -1   1   2       71.73       96.38      0.91 o 
   0   1   2      244.72      210.80      1.55 o 
   1   1   2       17.85       22.29      0.54 o 
   2   1   2        4.80        5.64      0.38 o 
   3   1   2        1.65        1.90      0.32 o 
   4   1   2      867.63      969.12      5.57 o 
   5   1   2      435.77      470.96      3.65 o 
   6   1   2      551.06      607.19      4.50 o 
   7   1   2      234.64      249.46      2.85 o 
   8   1   2       44.74       40.18      1.27 o 
   9   1   2      964.85      987.07      7.05 o 
  10   1   2       23.89       21.00      1.21 o 
  11   1   2        1.06        0.86      0.87 o 
  12   1   2        0.25        0.00      0.91 o 
  13   1   2        2.30        1.97      0.99 o 
 -15   2   2        0.99        1.34      1.62 o 
 -14   2   2        5.70        9.28      1.88 o 
 -13   2   2       52.31       48.46      2.07 o 
 -12   2   2       28.91       26.51      1.50 o 
 -11   2   2       21.92       19.16      1.27 o 
 -10   2   2       35.76       36.53      1.28 o 
  -9   2   2        0.21        0.00      0.49 o 
  -8   2   2        6.38        9.73      0.71 o 
  -7   2   2       16.19       15.04      0.57 o 
  -6   2   2      251.86      229.09      2.20 o 
  -5   2   2      173.64      169.76      1.92 o 
  -4   2   2      305.32      321.30      3.07 o 
  -3   2   2     2025.94     1967.78      8.60 o 
  -2   2   2     1171.50     1194.76      6.24 o 
  -1   2   2    22491.01    21213.14    120.50 o 
   0   2   2      440.03      393.42      3.16 o 
   1   2   2      349.12      348.34      2.74 o 
   2   2   2      639.55      660.35      4.25 o 
   3   2   2      763.47      803.89      4.69 o 
   4   2   2       14.57       12.58      0.62 o 
   5   2   2      205.58      233.38      2.28 o 
   6   2   2      474.40      503.13      4.06 o 
   7   2   2      328.88      334.62      3.40 o 
   8   2   2       16.00       16.93      0.93 o 
   9   2   2        6.71        8.57      0.94 o 
  10   2   2       17.65       17.99      1.09 o 
  11   2   2        0.65        0.00      0.80 o 
  12   2   2        0.74        0.00      0.85 o 
  13   2   2       10.07       13.25      1.51 o 
 -15   3   2        3.23        5.28      1.22 o 
 -14   3   2        7.47        6.45      1.38 o 
 -13   3   2        8.87        9.90      1.14 o 
 -12   3   2      143.67      127.23      3.07 o 
 -11   3   2       12.93       13.63      1.15 o 
 -10   3   2       23.72       24.72      1.13 o 
  -9   3   2        0.08        0.00      0.50 o 
  -8   3   2       74.72       67.15      2.21 o 
  -7   3   2        7.29       11.14      0.70 o 
  -6   3   2      165.38      161.89      1.72 o 
  -5   3   2       56.15       63.67      1.22 o 
  -4   3   2       39.17       33.90      0.72 o 
  -3   3   2       46.47       46.97      1.00 o 
  -2   3   2        0.57        1.09      0.33 o 
  -1   3   2      400.18      382.49      2.38 o 
   0   3   2      917.46      935.52      5.33 o 
   1   3   2      636.74      641.11      4.22 o 
   2   3   2       46.00       46.71      0.84 o 
   3   3   2        8.36        8.71      0.47 o 
   4   3   2      713.39      823.09      5.12 o 
   5   3   2       41.23       40.27      1.05 o 
   6   3   2        0.07        0.12      0.48 o 
   7   3   2       18.48       17.67      1.16 o 
   8   3   2       58.46       57.11      1.52 o 
   9   3   2      444.28      423.24      4.38 o 
  10   3   2       57.66       56.84      2.05 o 
  11   3   2        9.14       11.65      1.12 o 
  12   3   2        0.42        1.40      1.05 o 
  13   3   2        0.09        0.00      1.30 o 
 -14   4   2        4.15        6.60      1.37 o 
 -13   4   2        5.08        4.78      1.02 o 
 -12   4   2       67.60       77.89      2.49 o 
 -11   4   2       17.97       15.93      1.08 o 
 -10   4   2        5.83        5.54      0.75 o 
  -9   4   2        2.43        2.00      0.61 o 
  -8   4   2        0.22        0.09      0.53 o 
  -7   4   2        5.75        6.20      0.61 o 
  -6   4   2        0.19        1.32      0.38 o 
  -5   4   2      136.68      128.68      1.57 o 
  -4   4   2      284.22      290.49      2.37 o 
  -3   4   2      150.33      185.50      1.73 o 
  -2   4   2      688.62      692.95      3.93 o 
  -1   4   2       68.16       81.08      1.00 o 
   0   4   2      307.64      304.21      2.65 o 
   1   4   2      409.81      401.80      3.31 o 
   2   4   2       56.60       52.06      1.17 o 
   3   4   2      399.84      426.12      3.19 o 
   4   4   2      783.10      833.73      5.24 o 
   5   4   2      121.93      121.64      1.83 o 
   6   4   2       48.34       43.46      1.20 o 
   7   4   2        0.12        0.32      0.53 o 
   8   4   2       20.58       19.94      1.15 o 
   9   4   2       46.75       43.53      1.63 o 
  10   4   2        0.89        2.05      0.87 o 
  11   4   2        0.18        0.59      0.93 o 
  12   4   2        2.57        3.30      1.25 o 
  13   4   2        0.33        0.00      1.41 o 
 -14   5   2        0.92        0.96      1.32 o 
 -13   5   2       22.98       20.62      1.91 o 
 -12   5   2      299.77      276.63      4.81 o 
 -11   5   2       12.03       12.84      1.29 o 
 -10   5   2       24.07       24.04      1.25 o 
  -9   5   2       51.63       51.48      1.58 o 
  -8   5   2      169.17      166.84      2.63 o 
  -7   5   2        5.46        3.50      0.61 o 
  -6   5   2       16.26       18.17      0.73 o 
  -5   5   2       19.29       20.42      0.73 o 
  -4   5   2      569.34      575.11      4.66 o 
  -3   5   2      393.53      392.59      3.00 o 
  -2   5   2     1583.21     1618.94      7.89 o 
  -1   5   2       95.36       97.42      1.24 o 
   0   5   2       20.62       22.75      0.81 o 
   1   5   2      102.62      102.30      1.64 o 
   2   5   2       95.58       99.24      1.71 o 
   3   5   2        0.97        0.70      0.46 o 
   4   5   2       70.12       75.90      2.14 o 
   5   5   2        5.00        8.48      1.47 o 
   6   5   2       17.98       17.12      1.02 o 
   7   5   2       11.63       12.91      1.31 o 
   8   5   2       28.37       30.81      1.48 o 
   9   5   2       22.59       23.54      1.54 o 
  10   5   2        5.39        6.47      1.09 o 
  11   5   2       16.04       16.38      1.44 o 
  12   5   2        1.88        0.32      1.04 o 
 -13   6   2        4.52        6.68      1.81 o 
 -12   6   2       47.82       45.25      2.46 o 
 -11   6   2      117.23      127.92      3.73 o 
 -10   6   2       32.14       39.11      2.29 o 
  -9   6   2       15.04       16.50      1.21 o 
  -8   6   2       13.93       13.96      1.14 o 
  -7   6   2      137.68      140.39      2.79 o 
  -6   6   2      106.59      116.89      2.44 o 
  -5   6   2       12.96       12.08      0.81 o 
  -4   6   2        0.12        0.28      0.48 o 
  -3   6   2        7.98        4.65      0.48 o 
  -2   6   2     1022.65     1054.74      5.94 o 
  -1   6   2      395.61      385.07      3.48 o 
   0   6   2      407.33      392.41      3.57 o 
   1   6   2      261.83      258.47      2.91 o 
   2   6   2       19.49       17.12      0.84 o 
   3   6   2       68.86       57.57      1.47 o 
   4   6   2      199.13      191.14      2.77 o 
   5   6   2        4.29        4.18      0.69 o 
   6   6   2       15.63       14.02      1.01 o 
   7   6   2        5.49        5.42      0.82 o 
   8   6   2        0.89        1.79      0.78 o 
   9   6   2       86.84       80.63      2.58 o 
  10   6   2        7.40        6.28      1.15 o 
  11   6   2        0.59        1.12      1.02 o 
 -12   7   2        9.53       11.07      1.63 o 
 -11   7   2       14.09       15.24      1.65 o 
 -10   7   2        0.86        1.09      1.03 o 
  -9   7   2        1.93        1.41      1.02 o 
  -8   7   2       51.51       60.33      2.40 o 
  -7   7   2       28.22       35.49      1.91 o 
  -6   7   2        0.15        0.69      0.94 o 
  -5   7   2        0.01        0.00      0.56 o 
  -4   7   2        1.13        2.03      0.66 o 
  -3   7   2       25.39       23.74      1.16 o 
  -2   7   2       20.75       20.87      1.24 o 
  -1   7   2       44.35       41.26      2.43 o 
   0   7   2       37.44       38.15      1.40 o 
   1   7   2       33.38       30.46      1.25 o 
   2   7   2        3.08        5.89      0.65 o 
   3   7   2       80.58       84.92      1.89 o 
   4   7   2        1.09        1.66      0.60 o 
   5   7   2       11.17       12.64      0.95 o 
   6   7   2        8.34        9.17      0.93 o 
   7   7   2       27.88       26.97      1.35 o 
   8   7   2      129.87      131.45      3.23 o 
   9   7   2       35.42       40.26      1.97 o 
  10   7   2        8.24        8.41      1.22 o 
  11   7   2        0.24        1.19      1.20 o 
 -12   8   2        4.59        6.51      1.77 o 
 -11   8   2        0.09        1.71      1.21 o 
 -10   8   2        3.97        6.03      1.53 o 
  -9   8   2        2.13        0.00      1.38 o 
  -8   8   2       34.95       42.31      2.77 o 
  -7   8   2       63.76       57.26      3.06 o 
  -6   8   2        2.03        0.67      2.10 o 
  -5   8   2        5.25        4.66      1.31 o 
  -4   8   2       35.93       35.37      1.75 o 
  -3   8   2       36.03       38.12      1.78 o 
  -2   8   2        0.71        0.96      0.77 o 
  -1   8   2       36.57       33.90      1.53 o 
   0   8   2        0.01        0.00      0.60 o 
   1   8   2       14.86       13.73      1.04 o 
   2   8   2        1.21        1.04      0.71 o 
   3   8   2       46.70       46.42      2.96 o 
   4   8   2        0.00        0.26      0.74 o 
   5   8   2        1.87        1.86      0.71 o 
   6   8   2        0.88        0.40      0.73 o 
   7   8   2        5.17        6.37      0.95 o 
   8   8   2        9.91        9.62      1.32 o 
   9   8   2        2.48        2.42      1.74 o 
  10   8   2       13.34       17.36      1.58 o 
 -10   9   2        0.01        0.00      1.49 o 
  -9   9   2        0.19        0.12      1.50 o 
  -8   9   2        0.18        0.86      2.45 o 
  -7   9   2       40.60       39.65      2.80 o 
  -6   9   2      272.44      252.81      6.30 o 
  -5   9   2       21.51       22.27      2.14 o 
  -4   9   2        5.19        6.02      1.05 o 
  -3   9   2        0.35        0.47      0.72 o 
  -2   9   2       13.14       13.85      1.30 o 
  -1   9   2       15.26       16.30      1.36 o 
   0   9   2        0.32        0.23      0.75 o 
   1   9   2        8.66        8.29      1.11 o 
   2   9   2       32.64       32.31      2.29 o 
   3   9   2      178.26      174.85      3.48 o 
   4   9   2       60.84       61.71      2.16 o 
   5   9   2       15.41       17.07      1.33 o 
   6   9   2        9.58       11.36      1.20 o 
   7   9   2        0.02        0.44      1.06 o 
   8   9   2        0.01        0.00      1.11 o 
  -9  10   2        0.18        0.00      1.55 o 
  -8  10   2        6.72        9.65      2.13 o 
  -7  10   2       57.55       52.73      3.26 o 
  -6  10   2       24.17       19.62      2.72 o 
  -5  10   2       14.91       16.77      2.01 o 
  -4  10   2        4.60        4.24      1.34 o 
  -3  10   2        0.67        1.89      0.93 o 
  -2  10   2        4.58        3.84      1.00 o 
  -1  10   2       14.25       15.12      1.41 o 
   0  10   2        2.32        2.49      0.98 o 
   1  10   2        0.00        0.00      0.83 o 
   2  10   2        1.70        0.00      0.94 o 
   3  10   2       85.83       96.70      3.59 o 
   4  10   2        4.34        4.05      1.15 o 
   5  10   2        1.43        2.34      2.42 o 
   6  10   2        0.64        0.00      1.59 o 
   7  10   2        0.15        0.65      2.41 o 
  -7  11   2        4.15        4.73      1.82 o 
  -6  11   2        1.28        0.00      1.45 o 
  -5  11   2        2.15        1.60      1.61 o 
  -4  11   2        0.56        1.23      1.31 o 
  -3  11   2        0.02        0.00      0.88 o 
  -2  11   2       20.23       21.24      1.69 o 
  -1  11   2        7.75        7.99      1.47 o 
   0  11   2       12.18       13.03      1.80 o 
   1  11   2        7.05        8.84      1.61 o 
   2  11   2        1.79        2.54      1.63 o 
   3  11   2       22.18       28.71      2.47 o 
   4  11   2        1.69        5.58      1.49 o 
   5  11   2        2.71        2.91      1.37 o 
  -2  12   2        0.30        0.66      1.28 o 
  -1  12   2        7.86        9.32      1.68 o 
   0  12   2        0.86        0.00      1.20 o 
 -15   1   3        4.46        4.22      1.14 o 
 -14   1   3        8.21        8.59      1.22 o 
 -13   1   3       71.61       60.77      2.69 o 
 -12   1   3       24.49       19.17      1.35 o 
 -11   1   3       25.57       25.27      1.96 o 
 -10   1   3       17.90       16.50      1.12 o 
  -9   1   3        0.00        0.61      0.62 o 
  -8   1   3      228.35      278.96      2.96 o 
  -7   1   3      245.03      223.63      2.90 o 
  -6   1   3      473.52      486.52      3.72 o 
  -5   1   3      247.16      222.45      2.19 o 
  -4   1   3        2.39        4.13      0.41 o 
  -3   1   3        0.23        0.15      0.27 o 
  -2   1   3     3453.36     3487.90     14.36 o 
  -1   1   3     1384.54     1379.33      6.45 o 
   0   1   3       57.51       52.93      0.93 o 
   1   1   3       34.00       29.61      0.71 o 
   2   1   3        1.96        0.90      0.38 o 
   3   1   3     2352.95     2812.15     12.75 o 
   4   1   3      222.20      225.36      2.42 o 
   5   1   3      241.41      244.65      2.70 o 
   6   1   3        3.07        3.45      0.56 o 
   7   1   3        8.06       11.68      0.92 o 
   8   1   3      747.54      703.06      7.39 o 
   9   1   3      106.57      111.30      2.26 o 
  10   1   3        3.59        5.81      0.75 o 
  11   1   3        1.64        1.37      0.78 o 
  12   1   3        5.00        5.29      1.07 o 
  13   1   3        3.43        2.10      1.26 o 
 -15   2   3        8.38        8.63      1.47 o 
 -14   2   3       33.62       27.44      1.69 o 
 -13   2   3       29.12       22.47      1.51 o 
 -12   2   3       29.18       24.01      1.45 o 
 -11   2   3       38.19       36.03      1.59 o 
 -10   2   3       22.95       19.35      1.28 o 
  -9   2   3       15.73       15.24      0.83 o 
  -8   2   3      261.07      281.33      5.15 o 
  -7   2   3      957.94     1010.53      6.53 o 
  -6   2   3        0.06        0.07      0.39 o 
  -5   2   3       63.91       54.51      1.09 o 
  -4   2   3      384.74      385.05      2.53 o 
  -3   2   3     2085.59     2203.70      9.67 o 
  -2   2   3     1227.93     1237.95      6.73 o 
  -1   2   3      619.01      596.74      3.41 o 
   0   2   3        0.19        0.77      0.27 o 
   1   2   3      342.08      332.36      2.53 o 
   2   2   3     1042.83     1108.78      6.00 o 
   3   2   3      975.05     1127.18      6.33 o 
   4   2   3       24.18       26.01      0.85 o 
   5   2   3       91.57       86.56      1.59 o 
   6   2   3      239.35      236.49      2.82 o 
   7   2   3        0.91        2.51      0.59 o 
   8   2   3      418.42      420.10      4.28 o 
   9   2   3      216.35      215.87      3.15 o 
  10   2   3        0.32        0.90      0.73 o 
  11   2   3        0.08        0.00      0.84 o 
  12   2   3        5.20        5.67      1.10 o 
 -15   3   3        1.32        1.61      1.19 o 
 -14   3   3        0.15        2.87      0.93 o 
 -13   3   3        1.27        2.54      0.94 o 
 -12   3   3       23.83       25.28      1.50 o 
 -11   3   3        0.07        0.38      0.65 o 
 -10   3   3        0.34        0.28      0.56 o 
  -9   3   3       49.70       51.53      1.42 o 
  -8   3   3       41.65       48.62      1.33 o 
  -7   3   3      640.21      640.43      4.94 o 
  -6   3   3       18.43       17.68      0.75 o 
  -5   3   3      400.13      388.47      2.73 o 
  -4   3   3      144.19      131.73      1.36 o 
  -3   3   3       41.83       41.76      0.94 o 
  -2   3   3        3.16        4.08      0.46 o 
  -1   3   3       78.94       80.73      1.24 o 
   0   3   3      146.02      136.64      1.39 o 
   1   3   3      295.99      265.52      2.38 o 
   2   3   3        0.02        0.45      0.32 o 
   3   3   3      464.67      444.33      3.45 o 
   4   3   3       14.08       15.85      0.72 o 
   5   3   3       35.17       34.62      1.06 o 
   6   3   3       50.63       55.63      1.41 o 
   7   3   3        9.95        8.25      0.76 o 
   8   3   3       31.91       33.42      1.34 o 
   9   3   3      289.74      297.50      3.76 o 
  10   3   3       53.45       50.75      1.86 o 
  11   3   3        0.01        0.00      0.96 o 
  12   3   3        0.01        0.43      1.09 o 
 -15   4   3        0.14        2.23      1.16 o 
 -14   4   3        0.58        1.11      1.10 o 
 -13   4   3        0.05        0.38      1.08 o 
 -12   4   3        5.03        3.16      1.27 o 
 -11   4   3       13.62       12.12      1.88 o 
 -10   4   3        0.68        0.20      0.58 o 
  -9   4   3       17.70       17.62      0.94 o 
  -8   4   3       79.38       74.35      1.68 o 
  -7   4   3       11.29        8.29      0.67 o 
  -6   4   3        9.82        7.54      0.59 o 
  -5   4   3       55.83       53.14      0.98 o 
  -4   4   3        3.57        3.11      0.36 o 
  -3   4   3     2033.84     2023.01     10.58 o 
  -2   4   3     4758.89     5107.47     26.18 o 
  -1   4   3      158.60      173.35      1.54 o 
   0   4   3      197.65      217.96      2.29 o 
   1   4   3      341.94      333.43      3.11 o 
   2   4   3      369.52      360.55      2.83 o 
   3   4   3       36.32       29.78      0.80 o 
   4   4   3       80.24       85.80      1.51 o 
   5   4   3      137.19      125.38      2.28 o 
   6   4   3      159.87      156.25      2.67 o 
   7   4   3       48.95       49.41      1.64 o 
   8   4   3      301.70      300.72      4.13 o 
   9   4   3       49.80       49.43      1.97 o 
  10   4   3        1.58        2.20      1.02 o 
  11   4   3        0.04        0.00      1.26 o 
  12   4   3        0.50        0.00      1.62 o 
 -14   5   3        2.76        3.31      1.28 o 
 -13   5   3        0.21        0.43      1.36 o 
 -12   5   3        8.99        8.30      1.33 o 
 -11   5   3        0.41        2.00      0.84 o 
 -10   5   3        3.14        1.90      0.84 o 
  -9   5   3        3.40        4.03      0.87 o 
  -8   5   3       19.35       22.54      1.28 o 
  -7   5   3       80.59       82.14      2.51 o 
  -6   5   3        3.41        2.02      0.66 o 
  -5   5   3       21.78       21.51      0.88 o 
  -4   5   3       42.59       48.92      1.21 o 
  -3   5   3      495.53      430.25      3.72 o 
  -2   5   3      426.95      395.35      3.42 o 
  -1   5   3      428.85      427.16      4.63 o 
   0   5   3       39.02       41.61      1.38 o 
   1   5   3       15.64       15.53      0.76 o 
   2   5   3        5.37        6.59      0.64 o 
   3   5   3       38.61       39.07      1.25 o 
   4   5   3        4.82        5.77      0.69 o 
   5   5   3        2.36        1.79      0.61 o 
   6   5   3       21.12       18.94      1.18 o 
   7   5   3       60.53       53.63      1.76 o 
   8   5   3       72.94       77.62      3.18 o 
   9   5   3        5.43        6.28      0.97 o 
  10   5   3        0.33        0.58      0.87 o 
  11   5   3        0.34        0.95      0.94 o 
 -13   6   3       15.60       18.10      6.49 o 
 -12   6   3        2.89        0.60      1.40 o 
 -11   6   3        0.80        2.56      1.00 o 
 -10   6   3       26.77       26.71      2.37 o 
  -9   6   3       25.44       24.55      1.41 o 
  -8   6   3       11.35       14.73      1.22 o 
  -7   6   3      411.61      399.24      4.89 o 
  -6   6   3      127.30      132.44      2.61 o 
  -5   6   3       56.39       59.91      1.47 o 
  -4   6   3        0.67        0.52      0.59 o 
  -3   6   3        3.77        7.99      0.79 o 
  -2   6   3     1610.83     1648.70     13.48 o 
  -1   6   3        7.86        6.30      1.32 o 
   0   6   3       27.86       33.96      1.33 o 
   1   6   3       39.12       40.30      1.19 o 
   2   6   3      106.44       95.45      1.89 o 
   3   6   3       66.59       53.68      1.50 o 
   4   6   3       20.53       19.36      1.06 o 
   5   6   3        0.02        0.63      0.64 o 
   6   6   3       43.17       43.52      1.59 o 
   7   6   3       25.13       28.66      2.45 o 
   8   6   3        0.03        2.04      1.09 o 
   9   6   3        0.25        2.52      0.98 o 
  10   6   3        0.80        2.38      1.09 o 
  11   6   3        4.28        7.11      1.25 o 
 -13   7   3       27.09       34.13      2.95 o 
 -12   7   3       14.01       13.82      1.64 o 
 -11   7   3        0.68        0.00      1.57 o 
 -10   7   3        5.89        4.84      1.15 o 
  -9   7   3        3.13        4.09      1.18 o 
  -8   7   3      256.74      263.45      4.61 o 
  -7   7   3      276.78      269.13      6.51 o 
  -6   7   3       47.07       49.22      2.13 o 
  -5   7   3       34.32       35.76      1.79 o 
  -4   7   3       57.92       56.92      1.76 o 
  -3   7   3       41.24       45.23      1.60 o 
  -2   7   3        1.65        0.47      0.69 o 
  -1   7   3      292.56      272.61      3.86 o 
   0   7   3       90.14       87.67      2.20 o 
   1   7   3        1.36        3.25      1.18 o 
   2   7   3      185.26      181.75      3.26 o 
   3   7   3       46.96       49.27      1.79 o 
   4   7   3      114.88      109.01      2.67 o 
   5   7   3       60.17       65.29      1.92 o 
   6   7   3       12.88       15.80      1.26 o 
   7   7   3        1.26        1.70      0.81 o 
   8   7   3       23.44       23.18      1.41 o 
   9   7   3        4.81        4.39      1.12 o 
  10   7   3        0.12        0.00      1.64 o 
 -12   8   3       10.11        9.61      2.28 o 
 -11   8   3        0.73        0.00      1.55 o 
 -10   8   3        0.25        0.98      1.50 o 
  -9   8   3        0.42        0.00      1.88 o 
  -8   8   3      204.49      206.72      6.71 o 
  -7   8   3        6.53        9.80      2.13 o 
  -6   8   3        6.23        7.02      1.46 o 
  -5   8   3       26.52       23.53      2.04 o 
  -4   8   3       25.17       23.28      1.66 o 
  -3   8   3       24.07       21.63      1.29 o 
  -2   8   3       85.54       84.58      2.24 o 
  -1   8   3        1.24        1.00      0.72 o 
   0   8   3       11.76       10.84      0.99 o 
   1   8   3        5.02        3.70      0.83 o 
   2   8   3        2.95        5.20      1.58 o 
   3   8   3       14.60       14.20      1.19 o 
   4   8   3       60.20       52.36      1.99 o 
   5   8   3        0.08        0.00      0.68 o 
   6   8   3        5.57        5.67      1.00 o 
   7   8   3       21.61       24.27      1.58 o 
   8   8   3        3.87        3.13      1.15 o 
   9   8   3       20.66       20.52      1.90 o 
 -10   9   3        0.21        0.19      1.53 o 
  -9   9   3        3.02        2.19      1.65 o 
  -8   9   3        2.93        3.41      1.60 o 
  -7   9   3        1.68        1.59      1.76 o 
  -6   9   3        7.60        8.52      1.60 o 
  -5   9   3        0.21        0.00      1.22 o 
  -4   9   3        3.26        4.05      1.32 o 
  -3   9   3        0.14        0.28      0.81 o 
  -2   9   3       50.37       47.53      2.13 o 
  -1   9   3        0.21        0.00      0.78 o 
   0   9   3        2.08        0.76      0.70 o 
   1   9   3        8.54       10.79      1.13 o 
   2   9   3       26.52       23.53      1.56 o 
   3   9   3       14.80       14.16      1.26 o 
   4   9   3        7.06        7.75      1.07 o 
   5   9   3       13.64       14.34      1.32 o 
   6   9   3        6.06        7.43      1.44 o 
   7   9   3        0.31        0.00      1.90 o 
   8   9   3        9.12       12.46      2.71 o 
  -9  10   3        0.14        0.00      1.57 o 
  -8  10   3        6.70        8.49      1.93 o 
  -7  10   3        4.29        3.46      1.62 o 
  -6  10   3        9.49        9.27      1.76 o 
  -5  10   3        6.75        7.29      1.70 o 
  -4  10   3        1.11        1.86      1.35 o 
  -3  10   3        3.28        2.92      1.03 o 
  -2  10   3        3.34        2.91      1.04 o 
  -1  10   3       23.18       27.48      1.80 o 
   0  10   3       35.81       42.78      2.22 o 
   1  10   3        5.10        5.63      1.19 o 
   2  10   3        0.94        1.54      1.05 o 
   3  10   3       89.75       91.19      3.22 o 
   4  10   3       17.72       15.97      1.64 o 
   5  10   3        0.01        0.11      1.20 o 
   6  10   3        0.44        2.04      1.01 o 
  -6  11   3        1.92        2.95      1.78 o 
  -5  11   3        0.92        1.56      1.55 o 
  -4  11   3        1.14        2.28      2.39 o 
  -3  11   3        0.02        0.56      1.13 o 
  -2  11   3        2.49        4.39      1.14 o 
  -1  11   3        0.40        2.16      1.15 o 
   0  11   3        0.01        0.07      0.99 o 
   1  11   3        0.84        2.23      1.08 o 
   2  11   3       56.46       52.81      2.61 o 
   3  11   3       62.13       63.51      3.55 o 
   4  11   3        4.11        1.72      2.41 o 
 -15   0   4        4.79        2.58      3.56 o 
 -14   0   4       40.75       36.31      3.28 o 
 -13   0   4        6.45        4.08      1.38 o 
 -12   0   4        1.16        1.76      1.18 o 
 -11   0   4        1.16        0.00      1.25 o 
 -10   0   4       31.29       32.90      2.95 o 
  -9   0   4       73.22       84.29      2.96 o 
  -8   0   4      105.00       94.97      3.90 o 
  -7   0   4        0.95        1.13      0.66 o 
  -6   0   4       42.52       35.95      1.20 o 
  -5   0   4       62.74       56.22      1.70 o 
  -4   0   4        0.46        0.54      0.45 o 
  -3   0   4     3063.05     3024.07     21.69 o 
  -2   0   4      649.31      716.26      6.60 o 
  -1   0   4       74.84       74.70      1.61 o 
   0   0   4       38.66       38.05      1.22 o 
   1   0   4      127.43      118.17      2.22 o 
   2   0   4     1709.08     1879.65     14.59 o 
   3   0   4       65.46       68.42      2.39 o 
   4   0   4       55.83       53.46      1.81 o 
   5   0   4       33.06       35.10      1.61 o 
   6   0   4       11.35        8.25      0.98 o 
   7   0   4      117.26      106.65      2.92 o 
   8   0   4        2.72        1.84      0.90 o 
   9   0   4       66.48       68.57      2.65 o 
  10   0   4        0.80        1.97      1.07 o 
  11   0   4        3.97        2.69      1.80 o 
  12   0   4        0.13        0.33      1.14 o 
 -15   1   4        0.15        0.00      0.91 o 
 -14   1   4       56.11       50.59      2.65 o 
 -13   1   4       18.09       16.17      2.10 o 
 -12   1   4        0.00        0.00      0.98 o 
 -11   1   4        0.38        0.21      0.64 o 
 -10   1   4        4.22        4.13      0.79 o 
  -9   1   4       12.08       12.42      1.05 o 
  -8   1   4      198.98      200.61      2.46 o 
  -7   1   4       14.57       17.52      0.75 o 
  -6   1   4       14.71       11.66      0.61 o 
  -5   1   4       10.65       11.90      0.49 o 
  -4   1   4       37.10       37.68      0.78 o 
  -3   1   4     2745.53     2855.80     12.33 o 
  -2   1   4      195.01      158.82      1.62 o 
  -1   1   4       19.41       19.86      0.62 o 
   0   1   4       32.57       31.16      0.78 o 
   1   1   4       23.66       26.10      0.76 o 
   2   1   4     1087.43     1215.51      6.76 o 
   3   1   4      755.85      789.91      5.21 o 
   4   1   4      210.72      198.90      2.44 o 
   5   1   4       94.39       93.80      1.76 o 
   6   1   4      140.81      135.71      2.23 o 
   7   1   4        0.08        0.45      0.67 o 
   8   1   4       70.34       66.62      1.77 o 
   9   1   4        0.85        0.00      0.94 o 
  10   1   4        0.84        1.61      0.73 o 
  11   1   4        4.20        5.49      1.14 o 
  12   1   4        2.93        2.56      0.98 o 
 -15   2   4        0.52        1.10      1.18 o 
 -14   2   4        8.31        9.80      1.21 o 
 -13   2   4       59.01       63.10      2.29 o 
 -12   2   4       10.36       12.23      1.13 o 
 -11   2   4       29.00       23.40      1.37 o 
 -10   2   4       14.57       12.16      1.46 o 
  -9   2   4       11.83       12.39      0.89 o 
  -8   2   4      485.78      500.26      4.33 o 
  -7   2   4        0.02        1.12      0.49 o 
  -6   2   4        7.01        5.93      0.54 o 
  -5   2   4        5.53        4.55      0.39 o 
  -4   2   4        2.26        4.07      0.39 o 
  -3   2   4     2234.54     2463.79     10.92 o 
  -2   2   4      288.47      267.18      2.15 o 
  -1   2   4      139.17      128.87      1.47 o 
   0   2   4        8.54        6.58      0.51 o 
   1   2   4       57.62       58.23      1.21 o 
   2   2   4      122.81      120.52      1.69 o 
   3   2   4      440.87      469.98      3.78 o 
   4   2   4       70.23       66.66      1.43 o 
   5   2   4       59.46       56.38      1.61 o 
   6   2   4       50.79       48.54      1.38 o 
   7   2   4        3.50        3.91      0.70 o 
   8   2   4        5.41        3.88      0.75 o 
   9   2   4       53.96       47.47      1.63 o 
  10   2   4        0.32        0.03      0.73 o 
  11   2   4       10.18       12.67      1.23 o 
  12   2   4        0.28        0.24      1.10 o 
 -15   3   4       33.65       35.46      2.38 o 
 -14   3   4        1.37        2.09      1.20 o 
 -13   3   4      101.15      101.66      3.48 o 
 -12   3   4        0.30        0.85      0.83 o 
 -11   3   4       37.19       33.79      1.93 o 
 -10   3   4       74.40       74.29      2.36 o 
  -9   3   4      276.82      293.63      3.43 o 
  -8   3   4      362.33      349.07      3.94 o 
  -7   3   4      270.46      285.34      3.04 o 
  -6   3   4      669.37      693.71      5.96 o 
  -5   3   4     1107.42     1060.95      6.51 o 
  -4   3   4      516.41      512.83      4.57 o 
  -3   3   4       73.11       73.93      1.37 o 
  -2   3   4      748.73      787.83      5.29 o 
  -1   3   4      254.01      271.09      2.70 o 
   0   3   4       58.49       57.10      1.17 o 
   1   3   4        0.26        0.88      0.49 o 
   2   3   4      839.78      848.57      5.33 o 
   3   3   4       62.03       57.86      1.25 o 
   4   3   4      232.80      233.18      2.71 o 
   5   3   4      190.55      187.46      2.55 o 
   6   3   4       40.24       38.56      1.27 o 
   7   3   4      149.28      143.89      2.78 o 
   8   3   4       91.12       86.64      2.28 o 
   9   3   4        0.61        0.00      0.82 o 
  10   3   4        4.03        3.44      0.94 o 
  11   3   4        1.19        1.05      1.23 o 
 -15   4   4        4.00        6.65      1.37 o 
 -14   4   4       20.29       24.57      3.55 o 
 -13   4   4        9.66       10.56      1.45 o 
 -12   4   4       39.75       36.49      2.09 o 
 -11   4   4        9.60       12.31      2.14 o 
 -10   4   4        0.02        0.82      0.67 o 
  -9   4   4       82.00       79.83      2.16 o 
  -8   4   4       44.39       41.27      1.55 o 
  -7   4   4       16.21       14.81      1.01 o 
  -6   4   4        0.47        1.59      0.60 o 
  -5   4   4      178.93      188.71      2.32 o 
  -4   4   4      562.59      592.75      4.55 o 
  -3   4   4       37.31       31.60      1.23 o 
  -2   4   4      540.19      490.53      4.98 o 
  -1   4   4      190.28      190.42      2.21 o 
   0   4   4       18.98       20.50      0.62 o 
   1   4   4        1.91        2.39      0.47 o 
   2   4   4       16.17       16.64      0.85 o 
   3   4   4        0.23        0.47      0.93 o 
   4   4   4       19.96       21.45      1.03 o 
   5   4   4       18.67       20.09      1.07 o 
   6   4   4       34.19       35.72      1.44 o 
   7   4   4      183.12      189.15      3.40 o 
   8   4   4        4.42        8.71      1.05 o 
   9   4   4        5.07        3.50      1.02 o 
  10   4   4        4.34        5.03      1.01 o 
  11   4   4        0.08        0.22      1.15 o 
 -14   5   4        0.32        1.56      1.71 o 
 -13   5   4        1.99        1.33      1.10 o 
 -12   5   4        2.79        4.07      1.10 o 
 -11   5   4        7.97       14.42      2.31 o 
 -10   5   4       27.63       31.95      1.72 o 
  -9   5   4      679.43      703.56      7.09 o 
  -8   5   4      428.55      431.47      5.16 o 
  -7   5   4        0.38        0.07      0.71 o 
  -6   5   4        0.03        0.10      0.60 o 
  -5   5   4        2.30        0.85      0.52 o 
  -4   5   4       83.81       87.11      1.65 o 
  -3   5   4       22.70       19.29      0.86 o 
  -2   5   4     1095.89     1092.44     13.90 o 
  -1   5   4       86.06       78.00      1.91 o 
   0   5   4       24.69       25.38      1.18 o 
   1   5   4      101.00      118.48      1.99 o 
   2   5   4       31.51       28.49      1.09 o 
   3   5   4        1.16        0.86      0.57 o 
   4   5   4       16.11       13.32      0.94 o 
   5   5   4       28.80       25.89      1.24 o 
   6   5   4       17.73       17.80      1.14 o 
   7   5   4      443.98      417.01      5.08 o 
   8   5   4      218.90      204.11      3.62 o 
   9   5   4        2.11        1.16      1.03 o 
  10   5   4        3.53        3.76      1.11 o 
 -13   6   4        1.53        1.29      1.03 o 
 -12   6   4        0.23        0.91      0.94 o 
 -11   6   4        5.66        5.98      1.03 o 
 -10   6   4        0.72        1.80      0.85 o 
  -9   6   4      110.00      126.36      2.94 o 
  -8   6   4       75.53       79.67      2.85 o 
  -7   6   4       43.36       42.30      1.67 o 
  -6   6   4       29.19       26.26      1.63 o 
  -5   6   4        0.56        0.00      0.82 o 
  -4   6   4      121.76      112.08      2.34 o 
  -3   6   4       90.74       81.70      2.04 o 
  -2   6   4        2.92        3.70      0.79 o 
  -1   6   4       65.16       68.66      1.90 o 
   0   6   4       64.13       65.48      2.12 o 
   1   6   4       25.89       34.44      1.43 o 
   2   6   4        8.61       11.31      1.03 o 
   3   6   4      143.74      140.08      2.69 o 
   4   6   4        5.37        3.87      0.89 o 
   5   6   4       65.01       62.76      1.86 o 
   6   6   4       35.35       29.95      1.58 o 
   7   6   4       11.87       12.67      1.15 o 
   8   6   4       30.60       40.45      1.77 o 
   9   6   4        0.08        0.83      0.86 o 
  10   6   4        0.22        0.00      0.98 o 
 -13   7   4        6.01        4.78      1.74 o 
 -12   7   4        0.00        0.77      1.54 o 
 -11   7   4        0.14        0.19      1.11 o 
 -10   7   4        1.12        2.39      1.18 o 
  -9   7   4        2.10        1.92      1.09 o 
  -8   7   4       28.47       23.56      1.71 o 
  -7   7   4       87.78       82.58      2.76 o 
  -6   7   4       32.31       30.30      1.77 o 
  -5   7   4       48.76       55.33      2.23 o 
  -4   7   4      163.02      146.43      2.87 o 
  -3   7   4      524.10      502.99      5.58 o 
  -2   7   4        0.88        0.63      0.79 o 
  -1   7   4        0.04        0.00      0.82 o 
   0   7   4       12.80       13.87      1.41 o 
   1   7   4       19.54       18.23      1.21 o 
   2   7   4      292.72      296.55      4.46 o 
   3   7   4       40.31       45.07      2.05 o 
   4   7   4       15.00       15.79      1.30 o 
   5   7   4        0.06        0.00      0.75 o 
   6   7   4        0.62        0.34      0.82 o 
   7   7   4       23.37       24.63      1.62 o 
   8   7   4       12.79       13.96      1.41 o 
   9   7   4        5.53        6.34      2.64 o 
 -12   8   4        1.78        3.53      2.48 o 
 -11   8   4        0.21        0.58      1.67 o 
 -10   8   4        0.08        0.00      1.51 o 
  -9   8   4        0.65        0.00      1.37 o 
  -8   8   4       77.89       67.37      3.42 o 
  -7   8   4        0.09        0.00      1.07 o 
  -6   8   4        1.21        1.02      1.01 o 
  -5   8   4        1.55        0.96      1.01 o 
  -4   8   4        8.54        4.74      1.75 o 
  -3   8   4      374.44      354.40      5.11 o 
  -2   8   4       95.97       83.10      2.35 o 
  -1   8   4       11.37       12.20      1.07 o 
   0   8   4        5.92        4.74      0.88 o 
   1   8   4       70.57       82.65      4.05 o 
   2   8   4      159.45      165.60      3.45 o 
   3   8   4       72.97       63.33      2.24 o 
   4   8   4        5.84        4.20      1.14 o 
   5   8   4        0.14        1.54      0.78 o 
   6   8   4        1.40        0.90      1.19 o 
   7   8   4        1.68        2.31      0.99 o 
   8   8   4        1.12        0.39      1.37 o 
 -10   9   4        0.42        0.00      1.56 o 
  -9   9   4        9.98        5.71      1.75 o 
  -8   9   4       14.64        9.61      1.86 o 
  -7   9   4        0.05        0.34      1.22 o 
  -6   9   4        0.02        0.98      1.28 o 
  -5   9   4        1.78        2.48      1.27 o 
  -4   9   4        2.28        2.52      1.31 o 
  -3   9   4       89.88       97.36      3.08 o 
  -2   9   4       59.02       53.58      2.01 o 
  -1   9   4        4.00        2.93      0.84 o 
   0   9   4        3.60        3.12      0.86 o 
   1   9   4       47.31       50.23      2.04 o 
   2   9   4       76.54       82.53      2.61 o 
   3   9   4        2.29        2.81      0.96 o 
   4   9   4       31.14       32.15      2.66 o 
   5   9   4       14.16       15.18      1.36 o 
   6   9   4        3.71        1.31      1.60 o 
   7   9   4        0.55        2.53      1.05 o 
  -8  10   4        7.83        8.09      2.00 o 
  -7  10   4        1.63        3.12      1.62 o 
  -6  10   4        0.01        0.00      1.28 o 
  -5  10   4        0.00        0.00      1.32 o 
  -4  10   4        2.10        3.12      1.49 o 
  -3  10   4        7.29       10.76      1.82 o 
  -2  10   4        1.76        1.37      0.97 o 
  -1  10   4        5.41        4.86      1.14 o 
   0  10   4        4.09        4.24      1.12 o 
   1  10   4        0.00        0.91      1.00 o 
   2  10   4       18.39       13.86      1.53 o 
   3  10   4       29.59       26.34      1.69 o 
   4  10   4        0.90        1.46      0.96 o 
   5  10   4        0.15        1.07      0.98 o 
  -6  11   4        0.26        0.00      1.64 o 
  -5  11   4        0.20        1.73      1.67 o 
  -4  11   4        0.01        0.00      1.54 o 
  -3  11   4        1.43        2.82      2.41 o 
  -2  11   4        1.13        2.92      1.43 o 
  -1  11   4        4.50        8.16      1.79 o 
   0  11   4        3.79        4.57      1.20 o 
   1  11   4        3.76        5.30      1.23 o 
   2  11   4        0.06        0.47      1.09 o 
 -15   1   5        0.23        3.27      1.26 o 
 -14   1   5       64.35       61.54      2.39 o 
 -13   1   5        9.14        7.61      1.08 o 
 -12   1   5        0.69        1.38      0.77 o 
 -11   1   5       28.42       27.77      1.98 o 
 -10   1   5      264.43      264.72      3.95 o 
  -9   1   5      180.93      177.98      3.07 o 
  -8   1   5       26.60       22.43      1.49 o 
  -7   1   5       44.26       37.16      1.06 o 
  -6   1   5      792.82      778.54      4.69 o 
  -5   1   5      914.05      926.92      5.28 o 
  -4   1   5      150.25      147.93      1.70 o 
  -3   1   5        8.26       12.36      0.69 o 
  -2   1   5        7.45        8.49      0.52 o 
  -1   1   5      180.29      170.28      1.95 o 
   0   1   5      170.75      156.24      1.92 o 
   1   1   5      724.79      756.14      5.03 o 
   2   1   5      173.80      187.64      2.32 o 
   3   1   5      160.10      165.88      2.27 o 
   4   1   5      247.07      252.62      2.98 o 
   5   1   5       62.67       69.62      1.67 o 
   6   1   5        7.61        6.55      0.76 o 
   7   1   5       60.67       48.37      1.56 o 
   8   1   5       42.17       40.72      1.50 o 
   9   1   5       40.05       34.13      1.46 o 
  10   1   5        6.47        7.53      0.96 o 
  11   1   5        0.48        0.72      0.86 o 
 -15   2   5        3.36        5.38      1.42 o 
 -14   2   5        0.12        0.00      1.08 o 
 -13   2   5       14.55       15.04      1.38 o 
 -12   2   5       10.47        9.15      1.20 o 
 -11   2   5        1.73        2.31      0.89 o 
 -10   2   5      100.30       96.79      2.39 o 
  -9   2   5       28.21       29.43      1.37 o 
  -8   2   5       59.95       56.89      1.58 o 
  -7   2   5        5.06        5.35      0.59 o 
  -6   2   5        0.46        1.33      0.46 o 
  -5   2   5        1.52        1.40      0.39 o 
  -4   2   5     1675.17     1788.91      8.69 o 
  -3   2   5      131.79      184.38      1.91 o 
  -2   2   5       88.83       90.12      1.33 o 
  -1   2   5       52.68       55.18      1.09 o 
   0   2   5        3.98        3.91      0.45 o 
   1   2   5        0.02        0.85      0.43 o 
   2   2   5       10.50       12.22      0.72 o 
   3   2   5       44.64       51.08      1.30 o 
   4   2   5        0.42        0.86      0.55 o 
   5   2   5       10.86       11.78      1.04 o 
   6   2   5       13.45       15.73      0.96 o 
   7   2   5      168.83      142.41      2.57 o 
   8   2   5       88.39       82.45      2.08 o 
   9   2   5        3.75        5.51      0.92 o 
  10   2   5        0.35        2.20      0.89 o 
  11   2   5        0.01        0.00      1.55 o 
 -15   3   5        7.65       10.28      2.99 o 
 -14   3   5        0.24        0.00      1.12 o 
 -13   3   5        2.79        1.02      1.37 o 
 -12   3   5        0.66        0.78      0.95 o 
 -11   3   5       26.27       24.54      1.71 o 
 -10   3   5      288.38      292.42      5.16 o 
  -9   3   5      114.19      118.47      3.15 o 
  -8   3   5        9.21        8.34      0.88 o 
  -7   3   5        4.13        4.75      0.72 o 
  -6   3   5       27.30       25.08      1.12 o 
  -5   3   5      101.51      108.99      1.76 o 
  -4   3   5      148.16      115.81      1.83 o 
  -3   3   5       12.62       15.58      0.76 o 
  -2   3   5        7.82       10.55      0.51 o 
  -1   3   5        0.01        0.00      0.41 o 
   0   3   5        5.60        7.37      0.53 o 
   1   3   5       10.83       11.68      0.66 o 
   2   3   5       84.81       85.84      1.58 o 
   3   3   5        0.06        0.00      0.46 o 
   4   3   5       20.21       19.05      1.09 o 
   5   3   5        0.00        0.00      0.66 o 
   6   3   5      334.82      313.42      4.18 o 
   7   3   5       86.97       68.64      2.07 o 
   8   3   5       15.07       18.22      1.27 o 
   9   3   5        1.09        1.08      1.08 o 
  10   3   5        0.04        0.00      0.83 o 
 -15   4   5        2.67        2.22      1.24 o 
 -14   4   5       12.17       11.72      1.53 o 
 -13   4   5        2.59        2.89      1.16 o 
 -12   4   5        3.03        2.57      1.13 o 
 -11   4   5        4.93        7.10      1.16 o 
 -10   4   5       12.79       16.44      1.51 o 
  -9   4   5      547.41      514.88      5.77 o 
  -8   4   5      344.88      338.82      5.87 o 
  -7   4   5       73.77       79.59      2.05 o 
  -6   4   5       10.36       11.13      0.90 o 
  -5   4   5        1.97        2.37      0.55 o 
  -4   4   5        5.72        5.28      0.69 o 
  -3   4   5      206.23      216.31      2.66 o 
  -2   4   5       42.06       41.24      1.16 o 
  -1   4   5        0.58        1.95      0.60 o 
   0   4   5       21.00       21.49      1.17 o 
   1   4   5      617.39      585.53      4.96 o 
   2   4   5      593.17      584.85      5.17 o 
   3   4   5       39.13       36.55      1.32 o 
   4   4   5        1.73        1.57      0.65 o 
   5   4   5       12.41       12.33      1.01 o 
   6   4   5        7.05        8.62      1.01 o 
   7   4   5       47.58       45.05      1.79 o 
   8   4   5       63.50       61.60      2.34 o 
   9   4   5        0.49        0.00      1.76 o 
  10   4   5       15.60       15.51      1.96 o 
 -14   5   5       21.01       27.72      2.09 o 
 -13   5   5        2.97        1.20      2.01 o 
 -12   5   5        0.00        0.00      0.97 o 
 -11   5   5        0.02        0.00      1.50 o 
 -10   5   5        5.86        3.72      0.93 o 
  -9   5   5      104.48       98.09      2.57 o 
  -8   5   5        2.04        0.00      0.79 o 
  -7   5   5        4.87        5.56      0.87 o 
  -6   5   5       18.66       20.84      1.17 o 
  -5   5   5       28.88       30.45      1.55 o 
  -4   5   5       74.47       79.17      2.05 o 
  -3   5   5        1.76        0.68      0.67 o 
  -2   5   5       14.26       14.74      0.99 o 
  -1   5   5       20.48       22.03      1.43 o 
   0   5   5       12.96       10.48      1.21 o 
   1   5   5      214.81      226.92      3.69 o 
   2   5   5       26.58       22.35      1.35 o 
   3   5   5       27.75       26.07      1.44 o 
   4   5   5        5.28        4.34      0.86 o 
   5   5   5        0.38        0.98      0.69 o 
   6   5   5       10.92       11.49      1.08 o 
   7   5   5        1.44        3.30      0.89 o 
   8   5   5        2.23        2.35      0.96 o 
   9   5   5        0.44        0.00      0.87 o 
 -13   6   5        0.07        1.31      1.16 o 
 -12   6   5        0.00        0.00      1.04 o 
 -11   6   5        0.04        0.57      1.04 o 
 -10   6   5        1.57        2.20      1.58 o 
  -9   6   5      108.90      105.35      2.72 o 
  -8   6   5       10.49        9.67      1.43 o 
  -7   6   5        8.04       10.88      1.22 o 
  -6   6   5        0.37        0.74      0.85 o 
  -5   6   5        5.24        4.82      1.03 o 
  -4   6   5      155.17      127.76      2.63 o 
  -3   6   5       76.21       72.44      2.04 o 
  -2   6   5        0.31        0.00      0.76 o 
  -1   6   5        2.84        2.00      0.72 o 
   0   6   5       13.32       14.06      1.13 o 
   1   6   5      186.27      201.45      3.63 o 
   2   6   5       40.71       43.38      1.98 o 
   3   6   5       56.28       57.50      2.58 o 
   4   6   5        8.65        8.81      1.05 o 
   5   6   5       10.63        9.73      1.12 o 
   6   6   5       14.38       17.19      1.44 o 
   7   6   5       34.66       43.35      2.08 o 
   8   6   5       37.61       40.23      2.71 o 
   9   6   5        0.09        1.78      1.16 o 
 -12   7   5        0.11        1.01      1.28 o 
 -11   7   5        7.79       12.48      1.90 o 
 -10   7   5       59.53       56.42      2.62 o 
  -9   7   5        2.55        1.31      1.14 o 
  -8   7   5        0.94        0.00      0.99 o 
  -7   7   5        0.14        0.00      0.95 o 
  -6   7   5       13.04       11.03      1.32 o 
  -5   7   5        7.82        7.31      1.20 o 
  -4   7   5      266.75      243.88      4.71 o 
  -3   7   5      178.83      165.00      3.19 o 
  -2   7   5       24.52       25.52      1.78 o 
  -1   7   5       13.59       13.35      1.11 o 
   0   7   5       14.86       12.35      1.11 o 
   1   7   5       28.66       36.31      1.72 o 
   2   7   5       38.15       37.53      1.82 o 
   3   7   5       67.97       58.66      2.17 o 
   4   7   5       54.17       55.36      2.17 o 
   5   7   5       14.13       15.99      1.38 o 
   6   7   5       19.95       18.00      1.50 o 
   7   7   5       54.04       62.62      2.53 o 
   8   7   5       20.11       22.77      2.07 o 
 -11   8   5        4.09        3.79      4.01 o 
 -10   8   5        6.94        8.96      3.69 o 
  -9   8   5       42.42       45.40      4.24 o 
  -8   8   5        0.71        2.05      1.31 o 
  -7   8   5       21.62       24.74      1.82 o 
  -6   8   5       15.22       17.09      1.80 o 
  -5   8   5        0.20        0.66      1.42 o 
  -4   8   5       30.75       38.81      2.10 o 
  -3   8   5      232.45      219.26      4.64 o 
  -2   8   5        2.60        1.08      0.84 o 
  -1   8   5        0.57        0.00      1.06 o 
   0   8   5       18.35       20.68      1.35 o 
   1   8   5        1.39        1.55      0.86 o 
   2   8   5      240.63      225.43      5.41 o 
   3   8   5        0.47        0.00      0.87 o 
   4   8   5       10.48       14.15      1.33 o 
   5   8   5       12.01       12.36      1.29 o 
   6   8   5       29.95       32.96      2.62 o 
   7   8   5       11.08       11.58      1.38 o 
 -10   9   5        0.02        0.00      1.58 o 
  -9   9   5        2.73        4.33      1.72 o 
  -8   9   5        7.67        8.86      1.77 o 
  -7   9   5        4.19        3.67      1.49 o 
  -6   9   5        0.07        0.00      1.39 o 
  -5   9   5        0.04        1.80      1.40 o 
  -4   9   5       10.09        9.74      1.39 o 
  -3   9   5        3.95        6.18      1.31 o 
  -2   9   5        1.62        1.52      0.89 o 
  -1   9   5        0.55        1.09      0.78 o 
   0   9   5        3.43        1.48      0.96 o 
   1   9   5       19.39       17.17      1.37 o 
   2   9   5       11.28       14.04      1.62 o 
   3   9   5        1.51        3.79      1.00 o 
   4   9   5        1.06        1.59      0.98 o 
   5   9   5        4.10        6.60      1.16 o 
  -8  10   5        1.95        3.07      1.72 o 
  -7  10   5        0.70        2.53      2.53 o 
  -6  10   5        4.71        1.35      2.02 o 
  -5  10   5       20.11       15.11      2.18 o 
  -4  10   5       59.01       49.99      3.28 o 
  -3  10   5        0.13        1.76      1.56 o 
  -2  10   5        2.10        0.77      1.93 o 
  -1  10   5        3.41        5.25      1.16 o 
   0  10   5       12.97       15.82      1.34 o 
   1  10   5        4.92        5.35      1.30 o 
   2  10   5       18.23       17.58      1.49 o 
   3  10   5        0.68        1.57      0.86 o 
  -4  11   5       43.83       40.56      3.19 o 
  -3  11   5       51.85       45.76      3.27 o 
  -2  11   5        0.13        0.00      1.40 o 
  -1  11   5        1.02        0.00      1.00 o 
 -15   0   6        0.00        0.00      1.57 o 
 -14   0   6        0.03        0.00      1.09 o 
 -13   0   6        0.73        0.82      1.08 o 
 -12   0   6       25.62       21.31      2.02 o 
 -11   0   6      110.07      100.86      3.63 o 
 -10   0   6       32.09       34.68      2.28 o 
  -9   0   6      149.74      143.62      4.00 o 
  -8   0   6        0.21        0.41      1.32 o 
  -7   0   6       34.74       33.24      3.41 o 
  -6   0   6       62.07       68.47      2.75 o 
  -5   0   6      313.79      346.50      4.23 o 
  -4   0   6      723.55      824.17      7.32 o 
  -3   0   6       10.31        8.33      0.92 o 
  -2   0   6        7.18        8.47      0.82 o 
  -1   0   6       56.41       65.07      2.66 o 
   0   0   6       88.74       80.37      2.16 o 
   1   0   6        0.10        0.94      0.88 o 
   2   0   6        5.34        5.99      0.91 o 
   3   0   6       31.70       32.17      1.65 o 
   4   0   6       27.21       19.72      1.41 o 
   5   0   6      124.72      117.49      3.20 o 
   6   0   6      120.34      103.14      3.16 o 
   7   0   6       32.89       28.48      2.96 o 
   8   0   6        0.16        0.45      0.98 o 
   9   0   6        0.57        1.00      1.17 o 
  10   0   6       16.05       24.95      2.00 o 
 -15   1   6        1.51        0.33      1.03 o 
 -14   1   6        1.03        0.56      1.02 o 
 -13   1   6        0.39        1.31      0.97 o 
 -12   1   6        4.30        5.24      1.12 o 
 -11   1   6        0.11        0.00      0.91 o 
 -10   1   6      226.29      218.02      3.63 o 
  -9   1   6      368.84      363.58      4.55 o 
  -8   1   6       57.67       56.92      1.73 o 
  -7   1   6       10.07       12.42      0.75 o 
  -6   1   6        8.95        7.80      0.65 o 
  -5   1   6       25.95       26.12      0.86 o 
  -4   1   6       13.91       21.91      0.80 o 
  -3   1   6      119.07      117.09      1.69 o 
  -2   1   6       21.42       19.76      1.06 o 
  -1   1   6        1.24        2.14      0.50 o 
   0   1   6        0.00        0.17      0.45 o 
   1   1   6       44.68       36.60      1.12 o 
   2   1   6       18.01       17.18      0.89 o 
   3   1   6       26.02       25.62      1.06 o 
   4   1   6        3.96        4.06      0.65 o 
   5   1   6        3.52        3.61      0.68 o 
   6   1   6       54.62       51.81      1.62 o 
   7   1   6        6.41        5.03      0.81 o 
   8   1   6        0.27        0.55      0.69 o 
   9   1   6        0.32        0.00      0.77 o 
  10   1   6        0.45        0.50      1.34 o 
 -15   2   6        9.18       13.06      1.63 o 
 -14   2   6       15.69       17.58      1.70 o 
 -13   2   6        9.49        6.06      1.24 o 
 -12   2   6        0.44        0.03      1.21 o 
 -11   2   6        6.66        7.73      1.18 o 
 -10   2   6      279.48      268.65      5.01 o 
  -9   2   6       22.89       21.08      1.99 o 
  -8   2   6        2.94        2.50      0.88 o 
  -7   2   6        0.12        0.32      0.58 o 
  -6   2   6        6.40        6.22      0.80 o 
  -5   2   6       19.03       22.33      0.95 o 
  -4   2   6       52.24       55.23      1.55 o 
  -3   2   6       53.99       48.01      1.09 o 
  -2   2   6       15.17       17.66      0.74 o 
  -1   2   6        7.32        9.75      0.78 o 
   0   2   6      314.94      298.98      3.02 o 
   1   2   6      820.10      846.77      8.78 o 
   2   2   6      155.94      145.97      2.22 o 
   3   2   6       13.63       13.00      0.86 o 
   4   2   6       15.65       12.64      0.88 o 
   5   2   6       13.93       14.00      0.96 o 
   6   2   6       21.44       29.21      1.45 o 
   7   2   6       35.98       29.89      1.87 o 
   8   2   6        4.12        6.30      1.04 o 
   9   2   6        3.80        3.14      0.93 o 
 -15   3   6       23.35       29.84      3.22 o 
 -14   3   6        4.23        4.26      1.24 o 
 -13   3   6        5.20        4.98      1.16 o 
 -12   3   6        0.27        0.18      0.93 o 
 -11   3   6       42.35       42.84      2.18 o 
 -10   3   6      247.81      257.47      4.98 o 
  -9   3   6       78.47       70.39      2.58 o 
  -8   3   6        4.52        5.57      0.89 o 
  -7   3   6       87.72       75.99      1.99 o 
  -6   3   6      212.75      208.21      3.22 o 
  -5   3   6      162.50      182.01      2.49 o 
  -4   3   6      328.90      308.83      3.36 o 
  -3   3   6      268.33      254.17      3.04 o 
  -2   3   6        0.51        0.74      0.55 o 
  -1   3   6      185.50      162.79      2.44 o 
   0   3   6      155.50      161.34      2.51 o 
   1   3   6      186.48      193.27      2.49 o 
   2   3   6      259.95      262.91      3.45 o 
   3   3   6      358.32      349.35      4.18 o 
   4   3   6      267.31      256.73      3.75 o 
   5   3   6       75.48       78.20      2.13 o 
   6   3   6       89.75       73.43      2.19 o 
   7   3   6       18.09       19.82      1.33 o 
   8   3   6       20.13       21.31      1.41 o 
   9   3   6        4.63        4.06      1.45 o 
 -14   4   6        6.00        8.12      1.39 o 
 -13   4   6        3.81        2.98      1.18 o 
 -12   4   6        0.25        0.00      0.96 o 
 -11   4   6        4.01        5.30      1.14 o 
 -10   4   6       15.61       15.36      1.52 o 
  -9   4   6       25.44       24.57      1.70 o 
  -8   4   6       98.43       99.32      2.17 o 
  -7   4   6      103.97      104.84      2.41 o 
  -6   4   6       32.61       32.39      1.85 o 
  -5   4   6      134.99      132.96      3.14 o 
  -4   4   6       14.53       13.44      0.84 o 
  -3   4   6       54.82       58.26      1.48 o 
  -2   4   6       71.09       70.13      1.93 o 
  -1   4   6        0.63        0.31      0.61 o 
   0   4   6      232.46      225.20      3.65 o 
   1   4   6       29.82       22.83      1.39 o 
   2   4   6       20.59       22.57      1.39 o 
   3   4   6       19.51       21.66      1.36 o 
   4   4   6        0.07        1.17      0.79 o 
   5   4   6        2.56        4.91      0.87 o 
   6   4   6       13.13        8.71      0.99 o 
   7   4   6        2.14        1.14      1.03 o 
   8   4   6        3.92        3.99      1.70 o 
   9   4   6        0.00        1.30      0.89 o 
 -14   5   6        1.53        3.47      1.29 o 
 -13   5   6        1.36        2.60      1.64 o 
 -12   5   6        0.32        0.65      1.10 o 
 -11   5   6       14.37       18.56      1.63 o 
 -10   5   6        0.50        0.26      1.01 o 
  -9   5   6        6.28        7.01      0.99 o 
  -8   5   6      139.59      140.68      3.00 o 
  -7   5   6       78.30       81.58      2.24 o 
  -6   5   6       31.22       30.29      1.71 o 
  -5   5   6       28.26       33.80      2.05 o 
  -4   5   6       41.67       48.26      1.67 o 
  -3   5   6        4.96        5.41      0.81 o 
  -2   5   6        1.99        3.06      1.28 o 
  -1   5   6       79.58       76.15      2.74 o 
   0   5   6       15.15       14.18      1.15 o 
   1   5   6      948.25      915.01      8.50 o 
   2   5   6       33.76       32.64      1.62 o 
   3   5   6       25.90       28.28      1.53 o 
   4   5   6        0.06        0.00      0.72 o 
   5   5   6       40.42       39.47      1.93 o 
   6   5   6        4.86        5.03      1.06 o 
   7   5   6       59.80       60.63      3.60 o 
   8   5   6       31.53       39.39      2.28 o 
 -13   6   6        0.90        0.81      1.67 o 
 -12   6   6        8.76        9.35      1.42 o 
 -11   6   6       21.78       19.88      2.10 o 
 -10   6   6       38.63       39.58      2.69 o 
  -9   6   6       26.69       26.14      1.76 o 
  -8   6   6        3.99        5.04      1.08 o 
  -7   6   6       17.39       16.74      1.43 o 
  -6   6   6       11.30        8.09      1.31 o 
  -5   6   6        3.16        1.46      0.95 o 
  -4   6   6        0.33        0.16      0.81 o 
  -3   6   6        2.57        3.06      0.82 o 
  -2   6   6        6.52        8.12      0.95 o 
  -1   6   6        1.09        0.17      0.80 o 
   0   6   6      190.29      187.95      3.62 o 
   1   6   6      303.98      287.94      4.62 o 
   2   6   6        3.43        4.49      1.33 o 
   3   6   6        0.66        2.54      0.85 o 
   4   6   6        0.39        0.00      0.92 o 
   5   6   6       49.99       47.08      2.26 o 
   6   6   6       34.41       30.81      1.85 o 
   7   6   6       35.48       35.56      2.02 o 
 -12   7   6        3.15        7.01      1.72 o 
 -11   7   6        0.83        0.77      1.29 o 
 -10   7   6       59.24       67.55      2.84 o 
  -9   7   6       30.35       36.97      2.12 o 
  -8   7   6        0.13        1.41      0.98 o 
  -7   7   6        0.40        0.00      0.91 o 
  -6   7   6        2.13        2.70      1.03 o 
  -5   7   6        2.52        3.20      1.14 o 
  -4   7   6       34.29       38.27      2.09 o 
  -3   7   6        6.45        7.19      0.97 o 
  -2   7   6        4.47        3.92      0.88 o 
  -1   7   6       21.87       24.97      1.48 o 
   0   7   6       17.25       20.15      1.60 o 
   1   7   6        6.42        7.60      1.04 o 
   2   7   6        0.10        0.14      0.91 o 
   3   7   6        8.34       10.42      1.34 o 
   4   7   6       10.23       14.83      1.37 o 
   5   7   6        0.00        0.68      0.90 o 
   6   7   6       36.28       35.14      2.86 o 
 -11   8   6        1.90        5.19      2.05 o 
 -10   8   6        1.08        2.89      1.33 o 
  -9   8   6        4.95        4.43      1.49 o 
  -8   8   6        2.09        3.47      1.20 o 
  -7   8   6       10.16        8.40      1.40 o 
  -6   8   6        7.76        6.02      1.41 o 
  -5   8   6       17.63       15.61      1.62 o 
  -4   8   6       15.81       15.89      1.59 o 
  -3   8   6        1.95        0.98      1.34 o 
  -2   8   6        0.04        0.00      0.80 o 
  -1   8   6        0.96        0.90      0.83 o 
   0   8   6        0.89        1.91      1.01 o 
   1   8   6       16.14       16.98      1.39 o 
   2   8   6        4.87        6.04      1.05 o 
   3   8   6        0.01        1.26      1.20 o 
   4   8   6        0.90        2.31      0.98 o 
   5   8   6        3.71        4.11      1.10 o 
  -9   9   6        0.04        0.00      1.56 o 
  -8   9   6        0.11        2.04      1.55 o 
  -7   9   6        0.04        0.00      1.29 o 
  -6   9   6        0.75        2.49      1.28 o 
  -5   9   6      156.85      138.58      4.06 o 
  -4   9   6      101.84       89.16      3.33 o 
  -3   9   6        0.45        0.00      1.76 o 
  -2   9   6        0.08        0.00      1.34 o 
  -1   9   6        0.14        0.00      0.71 o 
   0   9   6        2.65        2.76      0.99 o 
   1   9   6        4.02        1.98      1.00 o 
   2   9   6        3.14        1.85      0.95 o 
   3   9   6        0.24        0.00      0.92 o 
   4   9   6        1.82        4.38      1.14 o 
  -6  10   6        2.61        4.38      1.79 o 
  -5  10   6        5.12        2.29      1.67 o 
  -4  10   6       47.17       36.86      2.96 o 
  -3  10   6        8.83        4.95      1.73 o 
  -2  10   6        1.94        2.88      1.28 o 
  -1  10   6        0.84        1.07      0.93 o 
   0  10   6        0.01        0.08      1.41 o 
   1  10   6        0.30        1.62      1.03 o 
 -15   1   7        0.05        0.64      2.01 o 
 -14   1   7        0.78        0.56      1.05 o 
 -13   1   7        0.06        0.01      1.05 o 
 -12   1   7        0.80        1.33      1.08 o 
 -11   1   7      473.73      486.90      7.19 o 
 -10   1   7      303.79      297.51      5.32 o 
  -9   1   7       96.91       86.97      2.78 o 
  -8   1   7       18.15       16.12      1.38 o 
  -7   1   7        5.48        4.57      1.00 o 
  -6   1   7       29.46       32.67      1.36 o 
  -5   1   7      215.13      195.41      2.35 o 
  -4   1   7      383.77      375.09      3.40 o 
  -3   1   7       66.55       67.74      1.44 o 
  -2   1   7       44.24       34.01      1.08 o 
  -1   1   7      154.44      142.16      2.15 o 
   0   1   7      213.36      201.24      2.70 o 
   1   1   7       36.13       36.60      1.28 o 
   2   1   7       16.86       15.32      0.95 o 
   3   1   7       30.44       27.24      1.18 o 
   4   1   7       10.35       10.96      0.90 o 
   5   1   7      219.82      197.88      3.13 o 
   6   1   7       17.75       14.16      1.05 o 
   7   1   7        0.12        0.00      0.77 o 
   8   1   7        0.29        1.61      1.08 o 
 -15   2   7        0.51        1.25      1.25 o 
 -14   2   7        0.51        1.03      1.01 o 
 -13   2   7        2.94        3.01      1.16 o 
 -12   2   7        1.74        2.37      1.07 o 
 -11   2   7        4.74        7.38      1.26 o 
 -10   2   7      191.04      196.60      4.40 o 
  -9   2   7      141.89      139.44      3.55 o 
  -8   2   7      199.45      193.42      4.63 o 
  -7   2   7      113.66      103.47      2.33 o 
  -6   2   7        0.85        1.92      0.69 o 
  -5   2   7       12.04       11.67      0.84 o 
  -4   2   7       32.06       31.95      1.44 o 
  -3   2   7       58.58       60.47      1.58 o 
  -2   2   7        7.65        7.74      0.79 o 
  -1   2   7        2.44        3.80      0.75 o 
   0   2   7      654.90      620.72      5.61 o 
   1   2   7        5.92        4.12      0.85 o 
   2   2   7        0.03        0.70      0.62 o 
   3   2   7       34.27       34.39      1.28 o 
   4   2   7       15.61       14.86      1.09 o 
   5   2   7        1.99        2.34      0.83 o 
   6   2   7       12.46       10.70      1.09 o 
   7   2   7        2.90        2.48      1.20 o 
   8   2   7        0.47        0.00      0.85 o 
 -14   3   7        0.06        1.50      1.34 o 
 -13   3   7        4.61        7.56      1.35 o 
 -12   3   7        7.37        9.89      1.39 o 
 -11   3   7        2.59        0.03      1.06 o 
 -10   3   7       10.24       11.41      1.40 o 
  -9   3   7       11.34       10.53      1.33 o 
  -8   3   7       20.48       18.88      1.48 o 
  -7   3   7       42.62       41.00      1.59 o 
  -6   3   7      174.60      186.67      3.21 o 
  -5   3   7      115.64      112.32      3.18 o 
  -4   3   7        4.69        4.73      0.71 o 
  -3   3   7        3.39        2.33      0.64 o 
  -2   3   7        0.71        0.30      0.57 o 
  -1   3   7       65.08       63.02      2.03 o 
   0   3   7      919.55      923.31      8.35 o 
   1   3   7        7.41        8.11      1.09 o 
   2   3   7        0.21        0.27      0.83 o 
   3   3   7        0.79        2.64      0.84 o 
   4   3   7        0.14        0.69      0.91 o 
   5   3   7       15.38       16.08      1.39 o 
   6   3   7       10.05        9.35      1.06 o 
   7   3   7        6.16        5.32      1.00 o 
   8   3   7        5.11        8.58      1.16 o 
 -14   4   7        0.05        0.57      1.13 o 
 -13   4   7        4.33        5.10      1.28 o 
 -12   4   7        6.73        5.51      1.26 o 
 -11   4   7        1.58        5.95      1.41 o 
 -10   4   7        9.78       10.58      1.35 o 
  -9   4   7        1.23        0.00      0.93 o 
  -8   4   7       14.00       15.42      1.19 o 
  -7   4   7       13.60       12.33      1.52 o 
  -6   4   7       11.33        9.56      0.99 o 
  -5   4   7       72.60       83.14      2.64 o 
  -4   4   7       23.13       24.64      1.31 o 
  -3   4   7        0.83        2.02      0.74 o 
  -2   4   7        8.06        7.88      0.94 o 
  -1   4   7      218.31      221.66      3.80 o 
   0   4   7      189.94      179.01      3.47 o 
   1   4   7       24.40       19.95      1.39 o 
   2   4   7        5.21        6.51      1.00 o 
   3   4   7        1.03        0.65      1.10 o 
   4   4   7        0.19        0.51      0.92 o 
   5   4   7        2.24        2.51      1.01 o 
   6   4   7        0.53        0.00      0.92 o 
   7   4   7       13.15       14.58      1.50 o 
 -13   5   7        0.12        0.58      1.12 o 
 -12   5   7        0.48        0.00      0.95 o 
 -11   5   7        8.31       10.31      1.40 o 
 -10   5   7        0.03        0.00      1.02 o 
  -9   5   7        0.86        1.75      1.15 o 
  -8   5   7        0.45        0.50      0.81 o 
  -7   5   7        0.71        1.13      0.85 o 
  -6   5   7        0.45        0.84      1.14 o 
  -5   5   7      132.76      124.12      6.12 o 
  -4   5   7       37.45       36.88      1.94 o 
  -3   5   7       34.79       36.21      1.60 o 
  -2   5   7        6.86        7.67      1.08 o 
  -1   5   7        0.01        0.00      0.76 o 
   0   5   7       39.40       36.59      1.90 o 
   1   5   7        3.05        0.97      0.86 o 
   2   5   7       10.73       12.48      1.39 o 
   3   5   7        7.18        6.55      1.32 o 
   4   5   7        3.66        5.17      0.99 o 
   5   5   7        0.03        0.34      0.96 o 
   6   5   7        1.87        0.00      0.97 o 
   7   5   7        0.02        1.44      1.46 o 
 -12   6   7        0.13        0.88      2.21 o 
 -11   6   7        5.13        7.32      1.67 o 
 -10   6   7        6.78        7.05      1.91 o 
  -9   6   7        6.72        8.82      1.29 o 
  -8   6   7        4.53        4.33      1.07 o 
  -7   6   7        0.39        0.00      0.91 o 
  -6   6   7        6.40        3.16      1.04 o 
  -5   6   7      115.34      106.55      3.26 o 
  -4   6   7      106.22      102.82      3.20 o 
  -3   6   7       11.30       10.29      1.23 o 
  -2   6   7        0.12        0.00      0.69 o 
  -1   6   7        0.08        0.00      0.74 o 
   0   6   7       46.95       45.61      2.92 o 
   1   6   7        5.25        5.22      0.93 o 
   2   6   7       16.12       16.93      1.33 o 
   3   6   7       13.51       13.58      1.30 o 
   4   6   7       10.67       11.01      1.25 o 
   5   6   7        1.07        2.46      1.12 o 
   6   6   7        8.42       10.07      2.52 o 
 -11   7   7        0.04        0.83      2.30 o 
 -10   7   7        9.20        9.62      1.80 o 
  -9   7   7        2.62        3.69      1.25 o 
  -8   7   7        0.01        0.00      1.68 o 
  -7   7   7        0.91        1.11      0.95 o 
  -6   7   7       56.04       58.31      5.12 o 
  -5   7   7        1.68        3.61      1.67 o 
  -4   7   7        0.99        0.96      0.93 o 
  -3   7   7        0.59        0.89      0.93 o 
  -2   7   7       14.54       14.87      1.32 o 
  -1   7   7        0.27        1.29      1.13 o 
   0   7   7      102.08       96.06      2.87 o 
   1   7   7       20.05       19.34      1.46 o 
   2   7   7        1.83        3.57      0.98 o 
   3   7   7        0.03        0.56      0.89 o 
   4   7   7        0.78        4.08      1.09 o 
   5   7   7        7.55        9.06      1.34 o 
 -10   8   7        4.57        6.22      1.35 o 
  -9   8   7        0.93        3.50      1.21 o 
  -8   8   7        1.68        1.72      1.37 o 
  -7   8   7        3.07        5.45      1.69 o 
  -6   8   7        0.24        1.86      1.15 o 
  -5   8   7       13.78       10.04      1.52 o 
  -4   8   7        1.28        0.00      1.10 o 
  -3   8   7        5.81        7.43      1.33 o 
  -2   8   7        7.47       10.83      1.48 o 
  -1   8   7        3.79        3.45      1.90 o 
   0   8   7        4.27        5.32      1.05 o 
   1   8   7       11.98       10.54      1.86 o 
   2   8   7        8.99       12.10      1.33 o 
   3   8   7        2.85        4.45      1.08 o 
  -8   9   7        1.82        2.08      2.07 o 
  -7   9   7        4.08        4.00      1.48 o 
  -6   9   7        0.97        0.53      1.24 o 
  -5   9   7        0.52        3.34      1.34 o 
  -4   9   7        2.65        4.02      1.81 o 
  -3   9   7        1.33        0.07      1.93 o 
  -2   9   7        0.00        0.00      1.08 o 
  -1   9   7        8.87       11.76      1.35 o 
   0   9   7        1.42        3.26      1.03 o 
   1   9   7        0.31        0.17      0.99 o 
 -14   0   8        2.38        0.93      2.65 o 
 -13   0   8        1.16        0.00      2.33 o 
 -12   0   8        2.30        1.87      2.13 o 
 -11   0   8      508.09      522.56     14.04 o 
 -10   0   8       39.19       35.90      4.03 o 
  -9   0   8       39.51       43.18      4.07 o 
  -8   0   8       73.55       68.35      4.67 o 
  -7   0   8       90.14       95.29      5.25 o 
  -6   0   8       20.61       25.45      2.91 o 
  -5   0   8        0.55        2.04      0.86 o 
  -4   0   8        7.10        8.27      1.62 o 
  -3   0   8       36.82       36.96      2.92 o 
  -2   0   8       72.31       68.20      2.32 o 
  -1   0   8     1261.83     1235.31     11.21 o 
   0   0   8      253.37      278.34      4.83 o 
   1   0   8       61.39       54.19      2.25 o 
   2   0   8       20.04       20.07      1.58 o 
   3   0   8       11.18        8.66      1.37 o 
   4   0   8       26.69       24.53      2.84 o 
   5   0   8        6.73        8.64      1.28 o 
   6   0   8       53.01       51.26      2.55 o 
   7   0   8        0.49        0.00      1.12 o 
 -14   1   8        6.73        7.92      2.15 o 
 -13   1   8        0.68        0.00      1.64 o 
 -12   1   8       49.21       39.52      3.04 o 
 -11   1   8        5.60        4.07      2.82 o 
 -10   1   8       53.58       59.37      3.35 o 
  -9   1   8       26.02       29.34      2.91 o 
  -8   1   8       36.51       34.38      1.87 o 
  -7   1   8       13.80       12.35      1.32 o 
  -6   1   8       16.10       20.36      1.22 o 
  -5   1   8        5.38        5.12      0.79 o 
  -4   1   8       16.25       15.87      1.02 o 
  -3   1   8        0.12        0.00      0.72 o 
  -2   1   8       13.19       13.63      1.09 o 
  -1   1   8        7.19        9.98      1.03 o 
   0   1   8       42.03       42.80      1.43 o 
   1   1   8       55.78       52.03      1.56 o 
   2   1   8       76.33       78.75      1.92 o 
   3   1   8       39.81       34.76      1.41 o 
   4   1   8        2.72        1.94      0.82 o 
   5   1   8        0.05        0.53      0.80 o 
   6   1   8        8.33       10.79      1.15 o 
   7   1   8        9.58       11.30      1.19 o 
 -14   2   8        0.25        2.79      1.30 o 
 -13   2   8        5.52        8.18      1.38 o 
 -12   2   8       38.58       42.20      2.35 o 
 -11   2   8        0.27        2.00      2.07 o 
 -10   2   8       46.97       43.83      2.65 o 
  -9   2   8       55.72       50.34      2.31 o 
  -8   2   8       41.62       44.69      2.14 o 
  -7   2   8        0.93        1.23      0.97 o 
  -6   2   8        5.40        3.62      0.99 o 
  -5   2   8       60.12       57.68      1.90 o 
  -4   2   8       18.81       18.31      1.07 o 
  -3   2   8       17.10       18.68      1.11 o 
  -2   2   8        5.95        6.14      0.88 o 
  -1   2   8      176.26      177.18      4.17 o 
   0   2   8       42.85       40.32      1.59 o 
   1   2   8        1.34        3.37      1.11 o 
   2   2   8       13.96       17.53      1.40 o 
   3   2   8        1.20        0.96      0.93 o 
   4   2   8       39.33       44.49      2.96 o 
   5   2   8        0.05        0.07      0.97 o 
   6   2   8        3.70        0.62      0.98 o 
   7   2   8        0.04        0.56      0.90 o 
 -14   3   8        0.06        1.19      1.26 o 
 -13   3   8        0.07        0.78      1.07 o 
 -12   3   8       38.26       38.36      2.30 o 
 -11   3   8       82.96       77.53      4.51 o 
 -10   3   8        1.11        2.42      1.06 o 
  -9   3   8        6.71        3.39      1.14 o 
  -8   3   8        3.67        3.40      1.04 o 
  -7   3   8       23.26       21.69      1.34 o 
  -6   3   8       16.39       13.50      1.14 o 
  -5   3   8       51.85       50.55      1.85 o 
  -4   3   8       17.21       20.25      1.13 o 
  -3   3   8        1.64        2.27      0.80 o 
  -2   3   8        0.06        1.73      0.84 o 
  -1   3   8      103.26      103.23      2.70 o 
   0   3   8       58.25       56.47      2.12 o 
   1   3   8       24.16       25.35      1.55 o 
   2   3   8        8.25        8.87      1.15 o 
   3   3   8        4.82        3.13      1.03 o 
   4   3   8       74.27       74.66      2.63 o 
   5   3   8        0.09        0.23      1.00 o 
   6   3   8        6.78        7.88      2.05 o 
 -13   4   8        1.50        3.65      1.34 o 
 -12   4   8       44.08       50.84      2.66 o 
 -11   4   8        9.53       13.46      1.61 o 
 -10   4   8       10.84       13.17      1.53 o 
  -9   4   8       11.01       11.19      1.61 o 
  -8   4   8        1.08        2.74      1.20 o 
  -7   4   8        5.36        2.88      0.95 o 
  -6   4   8       47.51       42.58      2.06 o 
  -5   4   8       73.10       60.42      2.40 o 
  -4   4   8        0.40        0.00      0.74 o 
  -3   4   8        0.00        0.00      0.80 o 
  -2   4   8        0.75        0.01      0.76 o 
  -1   4   8       51.65       53.38      2.10 o 
   0   4   8        0.24        1.03      0.87 o 
   1   4   8       38.77       38.95      1.88 o 
   2   4   8       56.57       55.96      2.25 o 
   3   4   8       27.48       22.22      1.60 o 
   4   4   8       33.79       36.57      2.00 o 
   5   4   8       10.69       13.11      1.45 o 
   6   4   8        0.20        1.53      1.05 o 
 -12   5   8       20.69       26.06      2.48 o 
 -11   5   8       69.43       82.61      4.24 o 
 -10   5   8        4.60        4.64      1.41 o 
  -9   5   8        0.36        0.00      1.15 o 
  -8   5   8       10.54       12.29      1.36 o 
  -7   5   8       13.05       14.24      1.46 o 
  -6   5   8        9.75        8.93      1.64 o 
  -5   5   8        6.63        7.48      1.19 o 
  -4   5   8        0.15        0.00      0.78 o 
  -3   5   8        5.51        5.03      0.92 o 
  -2   5   8       57.11       54.39      2.07 o 
  -1   5   8       47.76       47.34      1.97 o 
   0   5   8        6.95        6.29      1.08 o 
   1   5   8       20.04       19.60      1.46 o 
   2   5   8       25.36       24.14      1.63 o 
   3   5   8        8.32       10.14      1.26 o 
   4   5   8        1.34        1.83      1.34 o 
   5   5   8        0.20        2.45      1.14 o 
 -11   6   8        1.65        2.86      2.56 o 
 -10   6   8        0.74        0.07      1.40 o 
  -9   6   8        0.31        0.31      1.08 o 
  -8   6   8        0.26        0.16      0.95 o 
  -7   6   8        5.49        2.94      1.06 o 
  -6   6   8        8.39       11.66      1.42 o 
  -5   6   8        8.50        6.26      1.22 o 
  -4   6   8        0.88        0.90      0.95 o 
  -3   6   8       10.69        8.81      1.41 o 
  -2   6   8       21.63       19.50      1.42 o 
  -1   6   8       64.28       59.20      2.30 o 
   0   6   8        1.06        1.63      0.88 o 
   1   6   8        2.88        2.42      0.96 o 
   2   6   8        1.38        2.43      0.89 o 
   3   6   8        2.09        2.58      0.99 o 
   4   6   8        3.78        6.97      1.19 o 
 -10   7   8        0.16        0.00      1.26 o 
  -9   7   8        2.37        2.04      1.43 o 
  -8   7   8        0.32        0.00      1.01 o 
  -7   7   8        8.64        9.29      1.42 o 
  -6   7   8       92.61       86.21      4.22 o 
  -5   7   8       12.94        8.51      2.25 o 
  -4   7   8        0.14        0.17      0.94 o 
  -3   7   8        0.00        0.00      1.03 o 
  -2   7   8        2.07        1.86      1.05 o 
  -1   7   8        3.02        2.71      1.93 o 
   0   7   8       33.02       33.49      1.87 o 
   1   7   8        0.06        0.80      0.88 o 
   2   7   8        0.06        1.36      1.46 o 
   3   7   8        0.86        1.63      1.14 o 
  -8   8   8        1.67        4.62      1.24 o 
  -7   8   8        7.56        4.84      1.26 o 
  -6   8   8        1.53        3.91      1.30 o 
  -5   8   8        8.81        9.91      1.39 o 
  -4   8   8        2.56        6.46      1.29 o 
  -3   8   8        3.02        4.30      1.23 o 
  -2   8   8        2.36        2.96      1.09 o 
  -1   8   8       34.02       34.73      2.76 o 
   0   8   8        6.06        3.91      1.98 o 
   1   8   8        0.78        2.68      1.05 o 
  -4   9   8        0.54        0.00      1.27 o 
  -3   9   8        0.14        0.00      1.79 o 
 -13   1   9        7.11        5.40      2.45 o 
 -12   1   9       37.49       37.25      3.15 o 
 -11   1   9        0.79        0.00      1.58 o 
 -10   1   9        4.35        6.83      1.86 o 
  -9   1   9        0.66        0.00      1.65 o 
  -8   1   9        0.12        1.43      1.53 o 
  -7   1   9       26.24       25.40      2.31 o 
  -6   1   9       12.28       11.81      1.28 o 
  -5   1   9        1.29        0.99      0.85 o 
  -4   1   9        5.24        4.86      0.86 o 
  -3   1   9        9.89        9.25      1.02 o 
  -2   1   9       22.00       28.05      1.43 o 
  -1   1   9      260.46      272.70      3.97 o 
   0   1   9       91.77       90.75      2.39 o 
   1   1   9       88.74       91.93      2.43 o 
   2   1   9       32.18       32.34      2.75 o 
   3   1   9        0.64        0.66      1.12 o 
   4   1   9        0.16        1.80      1.06 o 
   5   1   9       15.02       14.36      1.47 o 
 -13   2   9        7.38        6.41      4.63 o 
 -12   2   9       43.64       39.11      3.37 o 
 -11   2   9        0.80        0.00      2.10 o 
 -10   2   9        0.51        0.00      0.92 o 
  -9   2   9        0.02        0.00      1.29 o 
  -8   2   9        1.24        1.03      1.27 o 
  -7   2   9        8.27        8.92      1.35 o 
  -6   2   9       43.82       38.43      1.84 o 
  -5   2   9        0.18        0.48      0.79 o 
  -4   2   9       21.42       18.16      1.18 o 
  -3   2   9       45.61       43.97      1.66 o 
  -2   2   9      221.17      222.02      4.01 o 
  -1   2   9       49.91       49.26      2.08 o 
   0   2   9        8.34        6.72      1.14 o 
   1   2   9       23.83       26.03      1.70 o 
   2   2   9       17.58       17.67      1.54 o 
   3   2   9       28.44       28.30      1.85 o 
   4   2   9        0.28        1.25      1.12 o 
   5   2   9       13.41       14.08      1.51 o 
 -13   3   9       13.43       16.86      1.85 o 
 -12   3   9       98.90      107.05      3.71 o 
 -11   3   9       40.49       44.53      2.45 o 
 -10   3   9       11.64       13.02      1.62 o 
  -9   3   9        5.82        3.95      1.16 o 
  -8   3   9        0.39        1.16      1.10 o 
  -7   3   9        9.65       10.50      1.34 o 
  -6   3   9       58.63       54.26      2.32 o 
  -5   3   9        6.83        7.91      1.20 o 
  -4   3   9        3.43        3.88      1.27 o 
  -3   3   9       57.07       56.25      2.13 o 
  -2   3   9       91.58       84.98      3.40 o 
  -1   3   9        2.13        2.53      1.07 o 
   0   3   9        0.71        0.00      0.91 o 
   1   3   9        2.42        2.95      1.04 o 
   2   3   9       10.48       11.61      1.39 o 
   3   3   9        0.31        1.35      1.13 o 
   4   3   9        0.23        0.00      0.95 o 
 -12   4   9       15.25       15.33      1.77 o 
 -11   4   9       19.37       18.22      2.41 o 
 -10   4   9        3.49        1.34      1.34 o 
  -9   4   9        2.12        4.26      1.34 o 
  -8   4   9        0.21        0.11      1.16 o 
  -7   4   9        1.78        3.62      1.06 o 
  -6   4   9       29.52       27.37      1.82 o 
  -5   4   9       13.48       12.27      1.40 o 
  -4   4   9        0.02        0.00      0.92 o 
  -3   4   9        6.37        7.24      1.71 o 
  -2   4   9        3.94        3.34      1.03 o 
  -1   4   9      123.04      124.85      3.41 o 
   0   4   9       10.77        8.64      1.26 o 
   1   4   9       13.40       12.92      1.42 o 
   2   4   9       17.73       17.48      1.72 o 
   3   4   9        4.22        7.17      1.24 o 
   4   4   9        0.00        1.17      1.51 o 
 -11   5   9        0.38        3.12      1.51 o 
 -10   5   9        1.57        3.01      1.46 o 
  -9   5   9        3.96        3.79      1.94 o 
  -8   5   9        0.77        0.00      1.19 o 
  -7   5   9      102.31       89.54      3.15 o 
  -6   5   9        5.77        4.11      1.12 o 
  -5   5   9        3.31        3.96      1.10 o 
  -4   5   9        2.57        2.57      1.23 o 
  -3   5   9        5.68        5.52      1.18 o 
  -2   5   9        0.00        0.66      0.99 o 
  -1   5   9        9.04        9.62      1.91 o 
   0   5   9       29.74       33.17      1.89 o 
   1   5   9       24.23       26.73      2.40 o 
   2   5   9        2.44        3.83      1.34 o 
   3   5   9        8.13       11.34      1.45 o 
 -10   6   9        0.13        0.98      2.36 o 
  -9   6   9        1.26        0.08      1.96 o 
  -8   6   9        5.95        8.27      1.35 o 
  -7   6   9        4.79        5.44      1.26 o 
  -6   6   9       32.70       28.03      1.97 o 
  -5   6   9        0.76        1.04      1.03 o 
  -4   6   9        4.20        5.67      1.14 o 
  -3   6   9        6.60        8.50      1.34 o 
  -2   6   9       27.03       34.78      2.22 o 
  -1   6   9        6.29        5.79      1.12 o 
   0   6   9        0.01        0.00      0.85 o 
   1   6   9        1.37        3.17      1.07 o 
   2   6   9        0.17        0.74      1.07 o 
  -8   7   9        0.19        1.34      1.10 o 
  -7   7   9        3.62        2.93      1.21 o 
  -6   7   9       13.00       14.38      1.66 o 
  -5   7   9        0.59        0.00      1.03 o 
  -4   7   9        0.01        0.00      1.06 o 
  -3   7   9        0.20        0.26      1.09 o 
  -2   7   9        2.30        6.81      1.60 o 
  -1   7   9        3.27        3.75      1.28 o 
   0   7   9        1.52        0.51      0.99 o 
 -12   0  10        6.15       10.94      3.29 o 
 -11   0  10       36.25       46.13      4.91 o 
 -10   0  10       54.40       55.06      5.02 o 
  -9   0  10       20.71       26.44      3.77 o 
  -8   0  10        8.98        6.16      2.63 o 
  -7   0  10      162.04      156.68      7.36 o 
  -6   0  10       32.48       38.14      4.03 o 
  -5   0  10        1.68        0.97      2.17 o 
  -4   0  10       37.09       34.67      2.66 o 
  -3   0  10        5.08        2.54      3.97 o 
  -2   0  10      153.24      168.35      5.32 o 
  -1   0  10      124.77      132.34      4.82 o 
   0   0  10        0.27        0.00      1.70 o 
   1   0  10        8.33        6.98      2.05 o 
   2   0  10        7.08        8.11      2.05 o 
   3   0  10        4.99        8.29      3.45 o 
 -12   1  10        0.77        0.45      1.92 o 
 -11   1  10        0.85        0.09      1.83 o 
 -10   1  10        4.15        2.89      1.97 o 
  -9   1  10       10.23       11.66      2.12 o 
  -8   1  10       60.19       59.35      3.43 o 
  -7   1  10        0.04        0.40      1.59 o 
  -6   1  10        1.45        1.20      1.63 o 
  -5   1  10        0.80        1.88      1.60 o 
  -4   1  10        3.03        1.73      1.36 o 
  -3   1  10       47.48       46.89      2.17 o 
  -2   1  10       59.87       63.16      2.47 o 
  -1   1  10       13.99       16.64      1.62 o 
   0   1  10       21.33       20.98      1.63 o 
   1   1  10       10.71       12.52      1.45 o 
   2   1  10       15.34       16.58      1.59 o 
   3   1  10        7.41        9.91      1.51 o 
 -12   2  10       27.53       22.34      2.79 o 
 -11   2  10        1.30        2.72      2.17 o 
 -10   2  10        0.83        1.17      2.31 o 
  -9   2  10        0.45        0.00      1.77 o 
  -8   2  10       12.68       13.96      5.05 o 
  -7   2  10       16.85       15.11      2.16 o 
  -6   2  10       18.90       23.26      2.52 o 
  -5   2  10        3.48        3.54      1.52 o 
  -4   2  10        0.08        0.00      0.96 o 
  -3   2  10       15.75       17.08      1.47 o 
  -2   2  10      149.44      151.82      3.53 o 
  -1   2  10        0.34        0.03      1.01 o 
   0   2  10       30.24       33.46      1.95 o 
   1   2  10       22.15       26.16      1.82 o 
   2   2  10        7.84       10.90      1.81 o 
   3   2  10        1.52        1.04      1.17 o 
 -11   3  10        2.73        5.96      2.21 o 
 -10   3  10        1.03        1.34      3.71 o 
  -9   3  10        2.62        3.21      1.40 o 
  -8   3  10       11.84       12.67      1.90 o 
  -7   3  10        3.87        6.23      2.66 o 
  -6   3  10        0.19        0.00      1.21 o 
  -5   3  10        3.19        2.90      1.08 o 
  -4   3  10        0.71        0.00      1.01 o 
  -3   3  10        1.66        1.05      1.11 o 
  -2   3  10       40.83       45.53      2.71 o 
  -1   3  10       56.88       60.25      2.44 o 
   0   3  10       13.73       14.20      1.49 o 
   1   3  10        0.40        0.00      1.20 o 
   2   3  10        0.32        0.73      1.17 o 
 -10   4  10        0.49        0.00      1.69 o 
  -9   4  10        0.26        0.00      1.79 o 
  -8   4  10        2.73        2.93      1.38 o 
  -7   4  10        4.79        1.87      1.32 o 
  -6   4  10        6.15        6.56      1.29 o 
  -5   4  10        1.67        4.14      1.21 o 
  -4   4  10        0.67        1.54      1.11 o 
  -3   4  10        0.01        1.07      1.20 o 
  -2   4  10       31.88       37.11      2.08 o 
  -1   4  10        0.67        0.53      1.05 o 
   0   4  10        0.00        0.00      1.05 o 
   1   4  10        0.02        0.00      1.08 o 
  -9   5  10        0.27        1.19      1.28 o 
  -8   5  10        0.17        1.25      1.34 o 
  -7   5  10        0.52        0.89      1.26 o 
  -6   5  10        0.07        1.43      1.46 o 
  -5   5  10        0.03        0.34      1.82 o 
  -4   5  10        7.51        7.84      1.46 o 
  -3   5  10       51.60       56.37      2.96 o 
  -2   5  10       12.52       11.83      1.65 o 
  -1   5  10       13.69       14.40      1.72 o 
   0   5  10        0.01        0.10      1.11 o 
  -7   6  10        0.20        0.00      1.09 o 
  -6   6  10        0.00        0.24      1.33 o 
  -5   6  10        1.80        1.72      1.13 o 
  -4   6  10        2.84        4.06      1.23 o 
  -3   6  10        0.09        0.41      1.17 o 
  -2   6  10       69.14       72.77      3.22 o 
 -10   1  11        0.67        0.00      1.76 o 
  -9   1  11       13.42       13.44      2.35 o 
  -8   1  11        1.81        5.26      2.03 o 
  -7   1  11       14.76       13.94      2.34 o 
  -6   1  11        0.11        0.00      1.70 o 
  -5   1  11        2.14        0.91      1.83 o 
  -4   1  11        5.64        5.03      1.56 o 
  -3   1  11        6.05        7.79      1.65 o 
  -2   1  11       29.34       33.83      2.43 o 
  -1   1  11        0.11        0.00      1.41 o 
   0   1  11        2.37        4.04      1.72 o 
 -10   2  11        6.35        6.56      2.32 o 
  -9   2  11       23.01       22.07      2.61 o 
  -8   2  11       26.12       24.42      4.09 o 
  -7   2  11        0.05        0.00      2.35 o 
  -6   2  11        1.04        3.04      2.71 o 
  -5   2  11        0.60        3.60      2.63 o 
  -4   2  11        2.07        2.64      1.85 o 
  -3   2  11        1.87        1.41      2.90 o 
  -2   2  11       10.84       10.87      1.80 o 
  -1   2  11        0.44        0.92      1.78 o 
  -9   3  11        0.61        2.45      2.86 o 
  -8   3  11        0.74        0.67      2.63 o 
  -7   3  11        0.01        0.00      2.52 o 
  -6   3  11        1.43        0.00      2.48 o 
  -5   3  11        0.07        0.00      1.57 o 
  -4   3  11       13.83       15.96      1.74 o 
  -3   3  11        3.70        6.77      1.45 o 
  -2   3  11       22.57       21.92      2.38 o 
  -1   3  11        1.83        0.06      1.15 o 
  -7   4  11        1.19        0.65      1.40 o 
  -6   4  11        6.27       10.14      5.28 o 
  -5   4  11       10.63       13.94      1.70 o 
  -4   4  11       36.85       36.45      2.93 o 
  -3   4  11      130.48      145.67      5.88 o 
                                                 
